# Supplementary material for: Deciphering molecular mechanism of silver by integrated omic approaches enables enhancing its antimicrobial efficacy in E. coli
Source: PLoS Biol. 2019 Jun 10;17(6):e3000292. doi: 10.1371/journal.pbio.3000292 (PMC6557469; doi:10.1371/journal.pbio.3000292)
Supplement: S1 Table — (XLSX) [file pbio.3000292.s018.xlsx]

## Sheet: Sheet1
S1 Table. Summary of standard proteins used in this study.
		Theoretical			Calibrated
Full name	Symbol	MW/kDa	pI	Symbol	MW/kDa	Symbol	MW/kDa
Ribonuclease A	RA	13.7	9.3	-	-	I-RA	15.5
Lysozyme	LZM	14.6	11	Pt-LZM	15	-	-
Carbonic anhydrase	CA	31	6.2	Ru-CA	31.2	I-CA	32
Ovalbumin	OVA	44	4.7	-	-	I-OVA	45.3
Bovine serum albumin	BSA	67	4.9	-	-	I-BSA	69
Conalbumin	OTF	75	5.8	-	-	I-OTF	76
Transferrin	TF	77	5.6	In-TF	77.2	-	-
