# Supplementary material for: Deciphering molecular mechanism of silver by integrated omic approaches enables enhancing its antimicrobial efficacy in E. coli
Source: PLoS Biol. 2019 Jun 10;17(6):e3000292. doi: 10.1371/journal.pbio.3000292 (PMC6557469; doi:10.1371/journal.pbio.3000292)
Supplement: S2 Table — Ag, silver. (XLSX) [file pbio.3000292.s019.xlsx]

## Sheet: Soluble fraction
S2A Table. Summary of identified Ag+-binding proteins from soluble fraction of E. coli.
Gene	Gene product	pI	MW/	Accession No.	Protein Score	Protein Score C.I.%	Peptide count
			kDa
GrcA	autonomous glycyl radical cofactor GrcA	5.09	14.3	gi|446550460	276	100	7
ZraP	Zinc resistance-associated protein	9.17	15.2	gi|545173305	126	100	6
YgiW	Protein ygiW precursor	4.73	16.3	gi|26110002	90	99.9	3
RplF	50S ribosomal protein L6	9.71	18.9	gi|446014086	369	100	13
FabA	Beta-hydroxydecanoyl-ACP dehydratase, partial	6.13	19.1	gi|485817207	182	100	4
OsmY	Osmotically-inducible protein Y	5.42	19.3	gi|408188230	416	100	8
Ppa	Inorganic pyrophosphatase	5.03	19.8	gi|16132048	75	99.9	4
RplE	50S ribosomal protein L5	9.47	20.3	gi|489999300	205	100	9
RplD	50S ribosomal protein L4	9.81	22.1	gi|766604230	324	100	13
GrxB	Glutaredoxin, GrxB family	6.31	22.3	gi|477237442	520	100	12
SodA	Superoxide dismutase [Mn]	6.44	23.1	gi|486185058	160	100	7
Dps	DNA starvation/stationary phase protection protein Dps	6.06	24.1	gi|564917632	161	100	10
RplB	50S ribosomal protein L2	10.93	29.9	gi|751402337	143	100	8
Tsf	Elongation factor Ts	5.21	30.5	gi|487375145	479	100	18
SucD	Succinyl-CoA synthetase subunit alpha	6.09	30	gi|693092162	167	100	9
Mdh	Malate dehydrogenase	5.61	32.5	gi|377861415	126	100	10
ProX	Glycine/betaine ABC transporter substrate-binding protein	6.06	34.4	gi|693213755	186	100	6
GapA	Glyceraldehyde-3-phosphate dehydrogenase	6.33	35.7	gi|693197584	460	100	16
RpoA	DNA-directed RNA polymerase subunit alpha	5.01	36.7	gi|545238728	111	100	7
Pgk	Phosphoglycerate kinase	5.08	41.3	gi|485698098	243	100	18
TufA	Translation elongation factor Tu	5.2	44.5	gi|300453428	355	100	22
Icd	Isocitrate dehydrogenase	5.53	46.1	gi|754720090	149	100	14
AceA	Isocitrate lyase	5.17	47.8	gi|519083766	374	100	16
LpdA	Dihydrolipoyl dehydrogenase	5.71	50.9	gi|486025026	179	100	12
TnaA	Tryptophanase	5.88	53.2	gi|585329695	501	100	18
GadB	Glutamate decarboxylase B	5.36	53.2	gi|486142953	138	100	11
GadA	Glutamate decarboxylase alpha	5.22	53.2	gi|446294391	139	100	11
LysU	Lysine--tRNA ligase heat inducible	5.15	57.9	gi|486202951	283	100	22
AceB	Malate synthase A	5.46	60.6	gi|545255278	446	100	17

## Sheet: Membrane
S2B Table. Summary of identified Ag+-binding proteins from membrane of E. coli.
Gene	Protein Name	Theoretical MW/kDa	Accession No.	Protein Score	Protein Score	Peptide count
					C. I.%
BamD	Outer membrane protein assembly factor BamD	27.9	gi|585361542	329	100	9
OmpA precursor	Outer membrane protein A precursor	29.6	gi|326346124	532	100	18
OmpA	Outer membrane protein A	38.2	gi|189001311	513	100	18
CydB	Cytochrome BD oxidase subunit II	42.6	gi|446490423	91	99.9	5
GadC	Glutamate/gamma-aminobutyrate antiporter	55.2	gi|487397672	142	100	6
