# Supplementary material for: Deciphering molecular mechanism of silver by integrated omic approaches enables enhancing its antimicrobial efficacy in E. coli
Source: PLoS Biol. 2019 Jun 10;17(6):e3000292. doi: 10.1371/journal.pbio.3000292 (PMC6557469; doi:10.1371/journal.pbio.3000292)
Supplement: S3 Table — Zrap, zinc resistance-associated protein. (XLSX) [file pbio.3000292.s020.xlsx]

## Sheet: Sheet1
Table S3. Peptide mass fingerprints of purified Zrap.
Protein Name		Accession No.	Protein	Protein	Protein	Peptide
			Score	Score C.I. %	MW/Da	Count
Zinc resistance protein		AMB56248.1	338	100	15228.4	10
Calc. Mass	Obs. Mass	Peptide Seq.		Modification	Ion	C.I. %
					Score
1087.61	1087.62	QSLDELRVK
1143.58	1143.59	DIAMAEAGIPR
1143.58	1143.59	DIAMAEAGIPR			102
1159.58	1159.58	DIAMAEAGIPR		Oxidation (M)[4]
1159.58	1159.58	DIAMAEAGIPR		Oxidation (M)[4]	65
1299.68	1299.69	RDIAMAEAGIPR
1315.68	1315.68	RDIAMAEAGIPR		Oxidation (M)[5]
1387.74	1387.74	INAVAKEMENLR
1403.73	1403.73	INAVAKEMENLR		Oxidation (M)[8]
1403.73	1403.73	INAVAKEMENLR		Oxidation (M)[8]	44
1632.8	1632.8	EMENLRQSLDELR
1648.8	1648.79	EMENLRQSLDELR		Oxidation (M)[2]
1752.84	1752.84	YEYNALLAANPPDSSK
1908.94	1908.94	RYEYNALLAANPPDSSK
1908.94	1908.94	RYEYNALLAANPPDSSK			96
2145.75	2145.74	GAGMGMGYGGCGGGGHMGMGHW		Carbamidomethyl (C)[11], Oxidation
				(M)[4,6,17,19]
2191.11	2191.11	IHNDFYAQSSALQQQLVT
		K
2347.22	2347.21	IHNDFYAQSSALQQQLVT
		KR
