# Supplementary material for: Deciphering molecular mechanism of silver by integrated omic approaches enables enhancing its antimicrobial efficacy in E. coli
Source: PLoS Biol. 2019 Jun 10;17(6):e3000292. doi: 10.1371/journal.pbio.3000292 (PMC6557469; doi:10.1371/journal.pbio.3000292)
Supplement: S4 Table — Mdh, malate dehydrogenase. (XLSX) [file pbio.3000292.s021.xlsx]

## Sheet: Sheet1
Table S4. Peptide mass fingerprints of purified MDH.
Protein Name		Accession No.	Protein	Protein	Protein	Peptide
			Score	Score C.I. %	MW/Da	Count
Malate dehydrogenase		WP_033806884.1	635	100	32489.3	18
Calc. Mass	Obs. Mass	Peptide Seq.		Modification	Ion	C.I. %
					Score
900.515	900.502	NLVQEVAK
1008.54	1008.56	SNTFVAELK
1149.67	1149.69	FFSQPLLLGK
1234.63	1234.66	DIALGEEFVNK
1247.74	1247.76	LFGVTTLDIIR
1247.74	1247.76	LFGVTTLDIIR			74
1258.66	1258.68	IQNAGTEVVEAK
1276.69	1276.71	SDLFNVNAGIVK
1405.69	1405.71	AGGGSATLSMGQAAAR
1414.76	1414.79	RIQNAGTEVVEAK
1421.68	1421.7	AGGGSATLSMGQAAAR		Oxidation (M)[10]
1489.87	1489.9	NKLFGVTTLDIIR
1489.87	1489.9	NKLFGVTTLDIIR			121
1833.99	1834.01	FFSQPLLLGKNGVEER
1961.03	1961.06	KPGMDRSDLFNVNAGIV K
1977.02	1977.05	KPGMDRSDLFNVNAGIV K		Oxidation (M)[4]
2194.14	2194.18	AGGGSATLSMGQAAARF GLSLVR		Oxidation (M)[10]
2382.22	2382.24	SIGTLSAFEQNALEGMLD TLKK		Oxidation (M)[16]
2399.09	2399.15	ALQGEQGVVECAYVEGD GQYAR		Carbamidomethyl (C)[11]
2399.09	2399.15	ALQGEQGVVECAYVEGD GQYAR		Carbamidomethyl (C)[11]	101
2402.22	2402.24	GFSGEDATPALEGADVV LISAGVAR
2643.4	2643.45	IKGFSGEDATPALEGADV VLISAGVAR
2643.4	2643.45	IKGFSGEDATPALEGADV VLISAGVAR			147
3375.8	3375.87	TQLPSGSELSLYDIAPVT PGVAVDLSHIPTAVK
