# Supplementary material for: Deciphering molecular mechanism of silver by integrated omic approaches enables enhancing its antimicrobial efficacy in E. coli
Source: PLoS Biol. 2019 Jun 10;17(6):e3000292. doi: 10.1371/journal.pbio.3000292 (PMC6557469; doi:10.1371/journal.pbio.3000292)
Supplement: S5 Table — GapA, glyceraldehyde-3-phosphate dehydrogenase. (XLSX) [file pbio.3000292.s022.xlsx]

## Sheet: Sheet1
Protein Name		Accession No.	Protein	Protein	Protein	Peptide
			Score	Score C.I. %	MW/Da	Count
Type I glyceraldehyde-3-phosphate dehydrogenase		WP_069907485.1	402	100	35667.2	20
Calc. Mass	Obs. Mass	Peptide Seq.		Modification	Ion	C.I. %
					Score
923.483	923.515	AATYEQIK
967.455	967.506	DNTPMFVK		Oxidation (M)[5]
1108.67	1108.73	VLDLIAHISK
1161.63	1161.68	AGIALNDNFVK			70
1161.67	1161.68	TIKVGINGFGR
1213.65	1213.72	VTAERDPANLK
1292.72	1292.77	AATYEQIKAAVK
1293.7	1293.77	LEKAATYEQIK
1297.63	1297.69	TVDGPSHKDWR
1308.71	1308.77	MTIKVGINGFGR		Oxidation (M)[1]
1401.73	1401.79	GASQNIIPSSTGAAK
1495.85	1495.91	VPTPNVSVVDLTVR
1495.85	1495.91	VPTPNVSVVDLTVR			99
1645.91	1645.98	VLPELNGKLTGMAFR
1661.9	1661.98	VLPELNGKLTGMAFR		Oxidation (M)[12]
1675.76	1675.83	LVSWYDNETGYSNK
1710.81	1710.87	YDSTHGRFDGTVEVK
1782.88	1782.95	VVMTGPSKDNTPMFVK		Oxidation (M)[3,13]
1866.07	1866.15	VPTPNVSVVDLTVRLEK
1866.07	1866.15	VPTPNVSVVDLTVRLEK			30
2288.24	2288.34	LTGMAFRVPTPNVSVVD LTVR		Oxidation (M)[4]
2590.32	2590.43	VINDNFGIIEGLMTTVHAT TATQK		Oxidation (M)[13]
2986.4	2986.53	GANFDKYAGQDIVSNAS CTTNCLAPLAK		Carbamidomethyl (C)[18,22]
Table S5. Peptide mass fingerprints of purified GapA.
Protein Name		Accession No.	Protein	Protein	Protein	Peptide
			Score	Score C.I. %	MW/Da	Count
Type I glyceraldehyde-3-phosphate dehydrogenase		WP_069907485.1	402	100	35667.2	20
Calc. Mass	Obs. Mass	Peptide Seq.		Modification	Ion	C.I. %
					Score
923.483	923.515	AATYEQIK
967.455	967.506	DNTPMFVK		Oxidation (M)[5]
1108.67	1108.73	VLDLIAHISK
1161.63	1161.68	AGIALNDNFVK			70
1161.67	1161.68	TIKVGINGFGR
1213.65	1213.72	VTAERDPANLK
1292.72	1292.77	AATYEQIKAAVK
1293.7	1293.77	LEKAATYEQIK
1297.63	1297.69	TVDGPSHKDWR
1308.71	1308.77	MTIKVGINGFGR		Oxidation (M)[1]
1401.73	1401.79	GASQNIIPSSTGAAK
1495.85	1495.91	VPTPNVSVVDLTVR
1495.85	1495.91	VPTPNVSVVDLTVR			99
1645.91	1645.98	VLPELNGKLTGMAFR
1661.9	1661.98	VLPELNGKLTGMAFR		Oxidation (M)[12]
1675.76	1675.83	LVSWYDNETGYSNK
1710.81	1710.87	YDSTHGRFDGTVEVK
1782.88	1782.95	VVMTGPSKDNTPMFVK		Oxidation (M)[3,13]
1866.07	1866.15	VPTPNVSVVDLTVRLEK
1866.07	1866.15	VPTPNVSVVDLTVRLEK			30
2288.24	2288.34	LTGMAFRVPTPNVSVVD LTVR		Oxidation (M)[4]
2590.32	2590.43	VINDNFGIIEGLMTTVHAT TATQK		Oxidation (M)[13]
2986.4	2986.53	GANFDKYAGQDIVSNAS CTTNCLAPLAK		Carbamidomethyl (C)[18,22]
