# Supplementary material for: Deciphering molecular mechanism of silver by integrated omic approaches enables enhancing its antimicrobial efficacy in E. coli
Source: PLoS Biol. 2019 Jun 10;17(6):e3000292. doi: 10.1371/journal.pbio.3000292 (PMC6557469; doi:10.1371/journal.pbio.3000292)
Supplement: S6 Table — (XLSX) [file pbio.3000292.s023.xlsx]

## Sheet: Sheet1
S6 Table. 1H and 13C chemical shifts of metabolites identified in E. coli.
Key	Metabolites	Assignment	δ1H (multiplicitya)	δ13C
1	Acetate	CH3	1.92(s)	26.2
		COOH		184.2
2	Adenosine diphosphate (ADP)	CH-ring	8.54(s)	142.4
		CH-ring	8.27(s)	155.9
		C1H-ribose	6.14(d)	89.9
		C2H-ribose	4.61(m)	72.8
		C3H-ribose	4.51(m)	73.1
		C4H-ribose	4.38(m)	86.8
		C5H-ribose	4.01(m)	66.2
3	Adenosine monophosphate (AMP)	2-H	8.61(s)	147.2
		8-H	8.27(s)	146.5
		2-H'	6.15(d)	90.1
4	Alanine (Ala)	CH3	1.48(d)	19.2
		CH	3.78(q)	53.2
		COOH		178.8
5	Aspartate (Asp)	β-CH2	2.69(m)	39.2
		β-CH2'	2.82(dd)	39.2
		α-CH	3.90(m)	51.8
		β-COOH		180.5
		α-COOH		176.9
6	Betaine	CH3	3.27(s)	46.7
		CH2	3.91(s)	54.1
7	Formate	H-CO	8.46(s)
8	Fumarate	CH	6.52(s)	138.2
9	Glucose (Glc)	CH2	5.24(d)	95.5
		CH	4.65(d)	99.3
			3.25(t)	77.5
			3.39-3.55(m)
			3.69-3.93(m)
10	Glutamate (Glu)	β-CH2	2.12(m)	30.1
		β-CH2'	2.07(m)	30.1
		γ-CH2	2.36(m)	36.8
		α-CH	3.77(m)	57.6
		C=O		183.6
		COOH		177.5
11	Gluconate	CH	3.91(s)	59.4
		COOH		172.1
12	Glycine (Gly)	CH2	3.56(s)	44.5
		COOH		175.3
13	Guanosine	CH-ring	8.01(s)	140.9
		C1H, ribose	5.92(d)	91.7
		C3H, ribose	4.41(dd)	73.4
		C4H, ribose	4.24(dt)	88.2
		C5H, ribose	3.84(m)	64
14	Histidine (His)	β-CH2	3.14(dd)	30.7
		β-CH2'	3.25(dd)	30.7
		α-CH	3.99(dd)	57.6
		5-CH	7.08(s)	120.3
		3-CH	7.84(s)	140.2
		C-ring		133.6
		COOH		176.4
15	Hypoxanthine	C1H	8.20(s)	149.4
		C2H	8.21(s)	145.8
16	Inosine	CH2	3.84(dd)	64.2
		CH2'	3.92(dd)	63.8
		5-H'	4.29(dd)	87.1
		4-H'	4.44(dd)	73.7
		3-H’	4.78(t)	74.6
		2-H'	6.10(d)	91.3
		8-H	8.24(s)	150.4
		2-H	8.35(s)	144.5
17	Inosine-5'-monophosphate (5'-IMP)	2-H	8.54(s)	144.5
		8-H	8.19 (s)	146.8
		2-H'	6.15(d)	89.5
18	Isoleucine (Ile)	δ-CH3	0.94(t)	14.2
		γ-CH3	1.01(d)	17.7
		γ-CH2	1.27(m)	27.6
		γ-CH2'	1.48(m)	27.6
		β-CH	1.99(m)	38.8
		α-CH	3.67(m)	64.6
		COOH		177.1
19	Lactate	CH3	1.33(d)	22.9
		CH	4.11(q)	72.1
		COOH		185.3
20	Leucine (Leu)	δ-CH3	0.96(d)	24.5
		δ-CH3'	0.97(d)	23.5
		γ-CH	1.69(m)	27.3
		β-CH2	1.71(m)	42.8
		α-CH	3.74(t)	56.4
		COOH		178.3
21	Methanol	CH3	3.36(s)	52.1
22	Methionine (Met)	α-H	3.86(t)	56.8
		β-H	2.16(m)	32.7
		γ-H	2.65(t)	31.6
		CH3	2.14(s)	16.6
23	N-acetyl-glucosamine (GlcNAc)	α-C1H	5.21(d)	93.66
		α-C2,5,6H	3.85 (m)	73.46
		α-C3H	3.76	72.72
		α-C4H	3.46	97.78
		β-C1H	4.71	59.51
		β-C2H	3.67	76.73
		β-C3H	3.53	72.72
		β-C4,5H	3.46	24.75
		NA-H	2.05 (s)
24	Nicotinamide adenine dinucleotide (NAD+)	N5-ring	8.19(dd)	132.2
		N4-ring	8.83(d)	149.8
		N2-ring	9.34(s)	143.5
		N6-ring	9.15(d)	146.2
		A2H-ring	8.01(s)	126
		A8H-ring	8.43(s)	143.3
		A1H	6.09(d)	102.9
		A1H'	5.99(d)	91.2
25	Nicotinamide adenine dinucleotide phosphate (NADP+)	N5-ring	8.14(dd)	132.2
		N4-ring	8.82(d)	149.8
		N2-ring	9.30(s)	143.5
		N6-ring	9.10(d)	146.2
		A8H-ring	8.42(s)	143.3
		A1H	6.11(d)	102.9
		A1H'	6.04(d)	91.2
26	Phenylalanine (Phe)	β-CH2	3.13(dd)	39.4
		β-CH2'	3.21(dd)	39.4
		α-CH	3.98(dd)	57.5
		2,6-CH	7.33(m)	132.7
		4-CH	7.38(m)	133
		3,5-CH	7.43(m)	132.8
		C-ring		139.4
		COOH		176.4
27	Reduced glutathione (GSH)	CH2	2.17(m)	29.6
		CH2'	2.55(m)	35
		S-CH2	2.95(dd)	28.3
		N-CH	3.78(m)	46.7
		CH	4.57(q)	54.7
28	Succinate	CH2	2.41(s)	36.6
		COOH		185.4
29	Trimethylamine (TMA)	CH3	2.88(s)	47.8
30	Tryptophan (Trp)	C4H-ring	7.74(d)	121.8
		C5H-ring	7.20(t)	119.6
		C6H-ring	7.29(t)	120.8
		C7H-ring	7.54(d)	114.1
		C2H-ring	7.33(s)	126.3
		α-CH	4.05(m)	58.7
		β-CH2	3.32(m)	28.8
		β-CH2'	3.49(m)	28.8
31	Tyrosine (Tyr)	β-CH2	3.06(dd)	38.8
		β-CH2'	3.15(dd)	38.8
		α-CH	3.94(dd)	57.5
		3,5-CH	6.90(d)	119.5
		2,6-CH	7.20(d)	134.8
		COOH		177.1
32	UDP glucuronate (UDP-GlcA)	C6-ring	7.95(d)	144.5
		C1H', ribose	6.00(d)	91.4
		C5-ring	5.98(d)	105.4
		G1-H	5.62(m)	98.1
33	UDP-N-acetyl glucosamine (UDP-GlcNAc)	C6-ring	7.96(d)	145.5
		C1H'-ribose	5.99(d)	92
		C5-ring	5.97(d)	106.3
		C3H', ribose	4.37(m)	73.3
		C5H', ribose	3.99(m)	72.1
		C4H', ribose	4.24(m)	89.2
		G1-H	5.52(dd)	97.9
		G2-H	3.93(m)	56.9
		G3-H	3.83(m)	74.4
		G4-H	3.56(dd)	74.5
		NA-H	2.08(s)	24.9
		NA-C=O		177.4
34	Uracil	CH	5.81(d)	102.3
		CH'	7.54(d)	146.5
		C=O		170.6
		C=O		155.9
35	Uridine	CH2	3.81(d)	64.1
		CH2'	3.92(d)	64.1
		4-H'	4.11(q)	87.1
		3-H'	4.24(t)	73.4
		2-H'	4.38(t)	77.2
		5-H	5.90(d)	105.6
		6-H	5.92(d)	92.6
		1-H'	7.88(d)	145.3
36	Valine (Val)	γ-CH3	0.99(d)	19.9
		γ-CH3'	1.04(d)	20.9
		β-CH	2.27(m)	32
		α-CH	3.61(d)	63.6
		COOH		177.1
37	Lysine (Lys)	γ-CH2	1.48(m)	25.3
		δ-CH2	1.72(m)	28.9
		β-CH2	1.91(m)	33.1
		ε-CH2	3.03(t)	42.2
		α-CH	3.76(t)	57.6
		COOH		177.5
aMultiplicity: singlet (s), doublet (d), triplet (t), quartet (q), doublet of doublets (dd), doublet of triplets (dt), multiplet (m).
