# Supplementary material for: Deciphering molecular mechanism of silver by integrated omic approaches enables enhancing its antimicrobial efficacy in E. coli
Source: PLoS Biol. 2019 Jun 10;17(6):e3000292. doi: 10.1371/journal.pbio.3000292 (PMC6557469; doi:10.1371/journal.pbio.3000292)
Supplement: S8 Table — AgNO3, silver nitrate; MIC, minimum inhibitory concentration; WT, wild-type. (XLSX) [file pbio.3000292.s025.xlsx]

## Sheet: Sheet1
S8 Table. Determination of the MIC50 of AgNO3 against gene knockout strains and WT MG1655.
Strain	MIC50 (μg/ml)
MG1655	4
Δicd	6
ΔsucD	4.5
Δmdh	5.7
ΔaceA	4.1
ΔaceB	4.4
ΔcydB	2.3
ΔsodA	3.2
ΔgrxB	3.9
Δdps	3.3
