# Supplementary material for: Deciphering molecular mechanism of silver by integrated omic approaches enables enhancing its antimicrobial efficacy in E. coli
Source: PLoS Biol. 2019 Jun 10;17(6):e3000292. doi: 10.1371/journal.pbio.3000292 (PMC6557469; doi:10.1371/journal.pbio.3000292)
Supplement: S9 Table — PCR, polymerase chain reaction. (XLSX) [file pbio.3000292.s026.xlsx]

## Sheet: Sheet1
S9 Table. Colony PCR primer pairs in gene knockout study.
Gene	Forward	Reverse
icd	CAGACGAGCAAACCAGTAGC	TTTGAGCGGGTGTAAGGAGT
sucD	CTGGTTAACATCTTCGGCGG	CATTCCTCTGATGCCAACCG
mdh	GTTTTGGCTGAACGGTAGGG	GGATCAGGTGGCGGAAATTC
aceA	GCTGGGCGAAGAGATGAAAG	TTGGCCGTTAGTAATGCAGC
aceB	TACGTCTACCAGATCACGCC	CGAGTAATGCCTTCCCAACG
cydB	GCCGTGGATTGCTGTAGAAG	AGAAGCGTTCCCAGAATCCA
sodA	ATTTGCTTCACATCTCGGGC	CATTTCCATCACCTGTCGGC
grxB	CGCGTGAAACCTTAAGTGCT	TCGGTGATGGTGTATTGGGT
dps	GCTATCATCGCCGCTTCAAT	GGTGGGCTGCAAAACAAAAC
