# Supplementary material for: Deciphering molecular mechanism of silver by integrated omic approaches enables enhancing its antimicrobial efficacy in E. coli
Source: PLoS Biol. 2019 Jun 10;17(6):e3000292. doi: 10.1371/journal.pbio.3000292 (PMC6557469; doi:10.1371/journal.pbio.3000292)
Supplement: S10 Table — (XLSX) [file pbio.3000292.s027.xlsx]

## Sheet: Sheet1
S10 Table. Strains, plasmids for protein expression.
Strains	Application
XL1-Blue	Plasmid maintenance
BL21(DE3)	Protein expression
Plasmids
pHisSUMO
pHisSUMO-mdh	Wide-type Mdh protein expression
pHisSUMO-gapA	Wide-type GapA protein expression
pHisSUMO-sucD	Wide-type SucD protein expression
pHisSUMO-icd	Wide-type Icd protein expression
pHisSUMO-sodA	Wide-type SodA protein expression
pHisSUMO-aceB	Wide-type AceB protein expression
pHisSUMO-zrap	Wide-type Zrap protein expression
pHisSUMO-mdh3CS	Wide-type Mdh3CS protein expression
pHisSUMO-icd6CS	Wide-type Icd6CS protein expression
pHisSUMO-zrapCS	Wide-type ZrapCS protein expression
pHisSUMO-gapA3CS	Wide-type GapA3CS protein expression
