# Supplementary material for: Deciphering molecular mechanism of silver by integrated omic approaches enables enhancing its antimicrobial efficacy in E. coli
Source: PLoS Biol. 2019 Jun 10;17(6):e3000292. doi: 10.1371/journal.pbio.3000292 (PMC6557469; doi:10.1371/journal.pbio.3000292)
Supplement: S11 Table — (XLSX) [file pbio.3000292.s028.xlsx]

## Sheet: Sheet1
S11 Table. Primers for plasmid construction.
	Forward Primers (AgeI)	Reverse Primers (EcoRI)
GapA	ATTCACCGGTGGAATGACTATCAAAGTAGG	CCGGAATTCTTATTTGGAGATGTGAGCG
ZraP	ATTCACCGGTGGAATGAAACGGAACAC	CCGGAATTCTTACCAGTGGCC
Mdh	ATTCACCGGTGGAGGAGGTTCCGGAGGTGGAATGAAAGTCGCAGTCCTCG	CCGGAATTCTTACTTATTAACGAACTC
SucD	ATTCACCGGTGGAATGTCCATTT TAATCG	CCGGAATTCTTATTTCAGAACAG
Icd	ATTCACCGGTGGAATGGAAAGTAAAGTAG	CCGGAATTCTTACATGTTTTCGATG
SodA	ATTCACCGGTGGAATGAGCTATACCCTGC	CCGGAATTCTTATTTTTTCGCCG
AceB	ATTCACCGGTGGAATGACTGAACAGGCA	CCGGAATTCTTACGCTAACAGGCGG
MdhC109S	TGCGAAAACCAGCCCGAAAGCGTGCATTG	CGCTTTCGGGCTGGTTTTCGCAACTTG
MdhC113S	CCCGAAAGCGAGCATTGGTATTATCACT	TAATACCAATGCTCGCTTTCGGGCAGGT
MdhC251S	CGTTGTCGAAAGCGCCTACGTTGAAGGC	CAACGTAGGCGCTTTCGACAACGCCTTG
ZraPC130S	CTACGGCGGCAGCGGTGGTGGCGGTCAT	CGCCACCACCGCTGCCGCCGTAGCCCAT
IcdC127S	GGAACTGGATCTCTAC	CCGGACGCAGGCTGAT
IcdC194S	CCGGAACATAGCGGTA	CGGCTTAATACCGA
IcdC201S	GTATTAAGCCGAGCTCGG	CGTTTGGTGCCTTCTT
IcdC301S	GATGTTATCGCCAGCATG	GTCACCGTTCAGGTT
IcdC332S	CGGTGACGAAAGCGCCC	GGGTGGCTTCAAACA
IcdC405S	CTGCTGAAAAGCTCAGAG	TGATCGCGTCACCAAA
