# Supplementary material for: Deciphering molecular mechanism of silver by integrated omic approaches enables enhancing its antimicrobial efficacy in E. coli
Source: PLoS Biol. 2019 Jun 10;17(6):e3000292. doi: 10.1371/journal.pbio.3000292 (PMC6557469; doi:10.1371/journal.pbio.3000292)
Supplement: S12 Table — qRT-PCR, real-time quantitative polymerase chain reaction. (XLSX) [file pbio.3000292.s029.xlsx]

## Sheet: Sheet1
S12 Table. qRT-PCR primer pairs.
Gene	Forward	Reverse
rrsA	CGGTGGAGCATGTGGTTTAA	AGAAAACTTCCGTGGATGTCAAGA
icd	CGCGTTGCCATTAAAGGTCCG	CCGGACGCAGGCAGATGTAG
sucD	TCCCGACGCTGGATATGCTG	CCGGAGTGATAACGCCTGGG
mdh	CCGGTGTGGCTGTCGATCTG	ACGACATCTGCGCCTTCCAG
aceA	CAGATCCAATGGTCCGCGGG	AAGGCATTCAGGACACCGCC
aceB	GGTATGCGCGCCAACATTCG	TCGCCGCATCTTCCATCAGG
cydB	TCCCGTTTGTGATGCCGTCC	ACCGCAACCCAGGTCATGAC
gapA	CCTGGCTCCGCTGGCTAAAG	TGTGAGACGGGCCATCAACG
pgk	GCATTCGGTACTGCTCACCG	TTACCCAGCGCGTCCAGTTC
lpdA	CAACGCGATCATTGCAGCGG	TCAGTTCCAGCGCGTCAGTG
sodA	AGGCGATAAACTGGCGGTGG	GTTCCCACACATCCAGGCCC
grxB	ACTGCCTCAAAGCCCGCATG	GGGTGGGTGTTTCTGCGTCG
dps	GCGGCGCTAACTTCATTGCC	GAGCTACACCGCCCAGCTG
