# Supplementary material for: Deciphering molecular mechanism of silver by integrated omic approaches enables enhancing its antimicrobial efficacy in E. coli
Source: PLoS Biol. 2019 Jun 10;17(6):e3000292. doi: 10.1371/journal.pbio.3000292 (PMC6557469; doi:10.1371/journal.pbio.3000292)
Supplement: S13 Table — Ag, silver. (XLSX) [file pbio.3000292.s030.xlsx]

## Sheet: SucD
Protein Name		Accession No.	Protein	Protein	Protein		Peptide
			Score	Score C.I. %	MW/Da		Count
Succinyl-CoA synthetase subunit alpha		gi|693092162	167	100	30029.6		9
Calc. Mass	Obs. Mass	Peptide Seq.		Modification		Ion	C.I. %
						Score
986.563	986.586	VKLDEAGVR
1068.56	1068.57	SGTLTYEAVK
1164.59	1164.67	MSILIDNNTK		Oxidation (M)[1]
1164.59	1164.67	MSILIDNNTK		Oxidation (M)[1]
1381.81	1381.83	IGIQPGHIHKPGK
1457.86	1457.85	SLADIGEALKTVLK
1568.85	1568.9	GGTTHLGLPVFNTVR
1568.85	1568.9	GGTTHLGLPVFNTVR				100
1577.82	1577.86	GTADEKFAALEAAGVK
1699.84	1699.95	MGHAGAIIAGGKGTADEK		Oxidation (M)[1]
1993.18	1993.24	IGIQPGHIHKPGKVGIVSR

## Sheet: RplB
Protein Name		Accession No.	Protein		Protein	Protein			Peptide
			Score		Score C.I. %	MW/Da			Count
50S ribosomal protein L2		gi|751402337	143	100				29956.1	8
Calc. Mass	Obs. Mass	Peptide Seq.		Modification			Ion		C.I. %
							Score
906.432	906.453	LEYDPNR
955.521	955.551	DGIPAVVER
1164.64	1164.67	SAGTYVQIVAR
1164.64	1164.67	SAGTYVQIVAR					48
1197.66	1197.69	NKDGIPAVVER
1197.66	1197.69	NKDGIPAVVER					38
1446.76	1446.78	MAVVKCKPTSPGR		Carbamidomethyl (C)[6], Oxidation (M)[1]
1497.75	1497.8	ATLGEVGNAEHMLR
1513.74	1513.78	ATLGEVGNAEHMLR		Oxidation (M)[12]
1513.74	1513.78	ATLGEVGNAEHMLR		Oxidation (M)[12]			9
1688.76	1688.82	GTAMNPVDHPHGGGEG R
1704.75	1704.8	GTAMNPVDHPHGGGEG R		Oxidation (M)[4]
2255.14	2255.2	AGDQIQSGVDAAIKPGNTLPMR		Oxidation (M)[21]

## Sheet: PPA
Protein Name		Accession No.	Protein	Protein	Protein		Peptide
			Score	Score C.I. %	MW/Da		Count
Inorganic pyrophosphatase		gi|16132048	75	99.9	19833.1		4
Calc. Mass	Obs. Mass	Peptide Seq.		Modification		Ion	C.I. %
						Score
928.54	928.521	CRPVGVLK		Carbamidomethyl (C)[1]
928.54	928.521	CRPVGVLK		Carbamidomethyl (C)[1]
1021.53	1021.53	AEIVASFER
1021.53	1021.53	AEIVASFER				50
1045.57	1045.56	MSLLNVPAGK		Oxidation (M)[1]
1132.6	1132.68	LSKEYDHIK

## Sheet: Dps
Protein Name		Accession No.	Protein	Protein	Protein		Peptide
			Score	Score C.I. %	MW/Da		Count
DNA starvation/stationary phase protection protein Dps		gi|564917632	161	100	24097.5		10
Calc. Mass	Obs. Mass	Peptide Seq.		Modification		Ion	C.I. %
						Score
915.526	915.504	ATVELLNR
951.526	951.51	ATNLLYTR
951.526	951.51	ATNLLYTR				44
999.481	999.548	GYEIMSTAK
1020.55	1020.53	YAIVANDVR
1020.55	1020.53	YAIVANDVR				31
1043.62	1043.61	KATVELLNR
1148.64	1148.62	YAIVANDVRK
1166.65	1166.64	SKATNLLYTR
1339.73	1339.68	GYEIMSTAKLVK
1501.73	1501.71	TALIDHLDTMAER		Oxidation (M)[10]
1932.95	1932.92	AIGEAKDDDTADILTAASR

## Sheet: RplE
Protein Name		Accession No.	Protein	Protein		Protein	Peptide
			Score	Score C.I. %		MW/Da	Count
50S ribosomal protein L5		gi|489999300	205	100	20297.7			9
Calc. Mass	Obs. Mass	Peptide Seq.		Modification		Ion		C.I. %
						Score
1267.68	1267.68	ALLAAFDFPFR
1395.78	1395.77	ALLAAFDFPFRK
1395.78	1395.77	ALLAAFDFPFRK				51
1408.71	1408.68	LHDYYKDEVVK
1445.66	1445.65	SFDGRGNYSMGVR
1461.65	1461.62	SFDGRGNYSMGVR		Oxidation (M)[10]
1575.84	1575.81	ITLNMGVGEAIADKK		Oxidation (M)[5]
1806.91	1806.89	GLDITITTTAKSDEEGR
1860.86	1860.84	LMTEFNYNSVMQVPR		Oxidation (M)[2,11]
1879.94	1879.93	EQIIFPEIDYDKVDR
1879.94	1879.93	EQIIFPEIDYDKVDR				81
2123.21	2123.18	LLDNAAADLAAISGQKPLITK

## Sheet: RplD
Protein Name		Accession No.	Protein	Protein	Protein		Peptide
			Score	Score C.I. %	MW/Da		Count
50S ribosomal protein L4		gi|766604230	342	100	22097.9		13
Calc. Mass	Obs. Mass	Peptide Seq.		Modification		Ion	C.I. %
						Score
916.546	916.525	SILSELVR
916.546	916.525	SILSELVR				36
980.564	980.555	NLHKVDVR
1005.53	1005.56	TRAEVTGSGK
1099.65	1099.64	QDRLIVVEK
1285.78	1285.77	GALKSILSELVR
1315.71	1315.72	AEVTGSGKKPWR
1315.73	1315.72	SILSELVRQDR				32
1458.86	1458.8	LIVVEKFSVEAPK
1561.81	1561.81	DATGIDPVSLIAFDK
1582.77	1582.78	DAQSALTVSETTFGR
1685.84	1685.84	SGGVTFAARPQDHSQK
1685.84	1685.84	SGGVTFAARPQDHSQK				53
2027.04	2027.04	SGGVTFAARPQDHSQKVNK
2030.05	2030.05	DFNEALVHQVVVAYAAGAR
2030.05	2030.05	DFNEALVHQVVVAYAAGAR				106

## Sheet: Tsf
Protein Name		Accession No.		Protein	Protein	Protein		Peptide
				Score	Score C.I. %	MW/Da		Count
Elongation factor Ts		gi|487375145		479	100	30477.8		18
Calc. Mass	Obs. Mass		Peptide Seq.		Modification		Ion	C.I. %
							Score
908.411	908.413		AQFEEER
928.521	928.509		IGENINIR
928.521	928.509		IGENINIR				42
931.546	931.52		AEITASLVK
1007.5	1007.49		FEVGEGIEK
1069.49	1069.5		DAGFQAFADK
1084.62	1084.62		IGENINIRR
1084.62	1084.62		IGENINIRR				38
1142.65	1142.64		KAGNVAADGVIK
1161.59	1161.62		EIAEKMVEGR
1177.59	1177.58		EIAEKMVEGR		Oxidation (M)[6]
1272.63	1272.63		EHNAEVTGFIR
1329.77	1329.77		AEITASLVKELR
1484.69	1484.69		VETDFAAEVAAMSK
1489.8	1489.8		AQFEEERVALVAK
1489.8	1489.8		AQFEEERVALVAK				38
1742.88	1742.88		VAALEGDVLGSYQHGAR
1742.88	1742.88		VAALEGDVLGSYQHGAR				93
1805.93	1805.93		ITDVEVLKAQFEEER
1850.93	1850.92		EYQVQLDIAMQSGKPK
1898.98	1898.98		RVAALEGDVLGSYQHGAR
2004.01	2003.99		ALTEANGDIELAIENMRK
2012.09	2012.1		TVGQLLKEHNAEVTGFIR
2012.09	2012.1		TVGQLLKEHNAEVTGFIR				97

## Sheet: GapA
Protein Name		Accession No.		Protein	Protein	Protein		Peptide
				Score	Score C.I. %	MW/Da		Count
Glyceraldehyde-3-phosphate dehydrogenase		gi|693197584		460	100	35725.3		16
Calc. Mass	Obs. Mass		Peptide Seq.		Modification		Ion	C.I. %
							Score
923.483	923.469		AATYEQIK
932.568	932.498		IVFRAAQK
951.46	951.478		DNTPMFVK
967.455	967.456		DNTPMFVK		Oxidation (M)[5]
1108.67	1108.66		VLDLIAHISK
1161.67	1161.67		TIKVGINGFGR
1161.67	1161.67		TIKVGINGFGR				73
1213.65	1213.67		VTAERDPANLK
1292.71	1292.71		MTIKVGINGFGR
1293.7	1293.69		LEKAATYEQIK
1297.63	1297.64		TVDGPSHKDWR
1401.73	1401.73		GASQNIIPSSTGAAK
1495.85	1495.86		VPTPNVSVVDLTVR
1495.85	1495.86		VPTPNVSVVDLTVR				95
1661.9	1661.91		VLPELNGKLTGMAFR		Oxidation (M)[12]
1675.76	1675.78		LVSWYDNETGYSNK
1710.81	1710.84		YDSTHGRFDGTVEVK
1766.88	1766.86		VVMTGPSKDNTPMFVK		Oxidation (M)[3]
1866.07	1866.08		VPTPNVSVVDLTVRLEK

## Sheet: Pgk
Protein Name		Accession No.		Protein	Protein		Protein		Peptide
				Score	Score C.I. %		MW/Da		Count
Phosphoglycerate kinase		gi|485698098		248	100		41291.7		13
Calc. Mass	Obs. Mass		Peptide Seq.		Modification			Ion
								Score
								C.I. %
928.521	928.513		DKLSNPVR
1119.58	1119.59		MTDLDLAGKR
1135.58	1135.59		MTDLDLAGKR		Oxidation (M)[1]
1155.64	1155.66		ADLNVPVKDGK
1227.68	1227.69		VLPAVAMLEER
1243.67	1243.67		VLPAVAMLEER		Oxidation (M)[7]
1243.67	1243.67		VLPAVAMLEER		Oxidation (M)[7]			28
1370.82	1370.72		VFIRADLNVPVK
1411.77	1411.76		EPARPMVAIVGGSK
1424.88	1424.9		IRASLPTIELALK
1427.77	1427.79		EPARPMVAIVGGSK		Oxidation (M)[6]
1464.76	1464.76		VATEFSETAPATLK
1508.76	1508.78		SLYEADLVDEAKR
1508.76	1508.78		SLYEADLVDEAKR					75
1553.79	1553.83		MSVIKMTDLDLAGK		Oxidation (M)[1,6]
1584.84	1584.86		LLTTCNIPVPSDVR			Carbamidomethyl (C)[5]
1723.99	1724.01		ALKEPARPMVAIVGGSK
1723.99	1724.01		ALKEPARPMVAIVGGSK					41
1739.98	1739.99		ALKEPARPMVAIVGGSK		Oxidation (M)[9]
1739.98	1739.99		ALKEPARPMVAIVGGSK		Oxidation (M)[9]			10
2465.31	2465.34		IADQLIVGGGIANTFIAAQGHDVGK

## Sheet: TnaA
Protein Name		Accession No.		Protein	Protein	Protein		Peptide
				Score	Score C.I. %	MW/Da		Count
Tryptophanase		gi|585329695		501	100	53168.8		18
Calc. Mass	Obs. Mass		Peptide Seq.		Modification		Ion	C.I. %
							Score
1055.54	1055.58		GLTFTYEPK
1092.6	1092.65		AYREEAIIK
1092.6	1092.65		AYREEAIIK				60
1100.51	1100.55		YADMLAMSAK
1102.56	1102.6		FAENAYFIK
1116.51	1116.56		YADMLAMSAK		Oxidation (M)[4]
1149.55	1149.6		GNFDLEGLER
1149.55	1149.6		GNFDLEGLER				65
1161.66	1161.7		AVEIGSFLLGR
1161.66	1161.7		AVEIGSFLLGR				89
1196.65	1196.69		QLPCPAELLR		Carbamidomethyl (C)[4]
1265.62	1265.66		YDIPVVMDSAR
1281.61	1281.66		YDIPVVMDSAR		Oxidation (M)[7]
1343.79	1343.83		GAEQIYIPVLIK
1393.71	1393.77		KYDIPVVMDSAR
1409.71	1409.75		KYDIPVVMDSAR		Oxidation (M)[8]
1471.89	1471.92		GAEQIYIPVLIKK
1501.84	1501.89		AVEIGSFLLGRDPK
1553.62	1553.73		DDSFFDVYTECR		Carbamidomethyl (C)[11]
1777.02	1776.95		QLPCPAELLRLTIPR		Carbamidomethyl (C)[4]
1781.87	1781.93		EAEYKDWTIEQITR
1781.87	1781.93		EAEYKDWTIEQITR				137
1794.89	1794.95		NIFGYQYTIPTHQGR
1811.92	1811.93		ENASNIKGLTFTYEPK
2371.11	2371.19		TLCVVQEGFPTYGGLEGGAMER		Carbamidomethyl (C)[3]

[truncated: 19 more sheets: LpdA, AceB, OsmY, FabA, ProX, ZraP, RplF, SodA, GrxB, RpoA, AceA, GadA, GadB, TufA, Icd, LysU, YgiW, GrcA, Mdh]
