# Supplementary material for: Deciphering molecular mechanism of silver by integrated omic approaches enables enhancing its antimicrobial efficacy in E. coli
Source: PLoS Biol. 2019 Jun 10;17(6):e3000292. doi: 10.1371/journal.pbio.3000292 (PMC6557469; doi:10.1371/journal.pbio.3000292)
Supplement: S14 Table — Ag, silver. (XLSX) [file pbio.3000292.s031.xlsx]

## Sheet: BamD
Protein Name		Accession No.		Protein	Protein	Protein		Peptide
				Score	Score C.I. %	MW/Da		Count
Outer membrane protein assembly factor BamD		gi|585361542		329	100	27896.8		9
Calc. Mass	Obs. Mass		Peptide Seq.		Modification		Ion	C.I. %
							Score
900.421	900.483		AAFSDFSR
1268.67	1268.69		AAFSDFSRLVR
1292.63	1292.64		DALPLMENAYR
1308.63	1308.63		DALPLMENAYR		Oxidation (M)[6]
1308.63	1308.63		DALPLMENAYR		Oxidation (M)[6]		59
1367.73	1367.75		NADLPLAQAAIDR
1367.73	1367.75		NADLPLAQAAIDR				55
1371.72	1371.74		QAITQLEALDNR
1572.69	1572.71		YEYSVAEYYTER
1572.69	1572.71		YEYSVAEYYTER				44
1601.76	1601.78		GYPNSQYTTDATKR
1601.76	1601.78		GYPNSQYTTDATKR				99
1879.88	1879.91		LNPTHPNIDYVMYMR		Oxidation (M)[12]
1884.9	1884.94		LAKYEYSVAEYYTER
1895.88	1895.9		LNPTHPNIDYVMYMR		Oxidation (M)[12,14]

## Sheet: OmpA precursor
Protein Name		Accession No.		Protein	Protein	Protein		Peptide
				Score	Score C.I. %	MW/Da		Count
Outer membrane protein A precursor		gi|326346124		532	100	29594.9		18
Calc. Mass	Obs. Mass		Peptide Seq.		Modification		Ion	C.I. %
							Score
915.526	915.519		AQGVQLTAK
1014.62	1014.56		VEIEVKGIK
1027.59	1027.62		GIPADKISAR
1027.59	1027.62		GIPADKISAR				46
1083.55	1083.57		SDVLFNFNK
1155.64	1155.65		GIKDVVTQPQA
1214.62	1214.66		AALIDCLAPDR		Carbamidomethyl (C)[6]
1222.67	1222.71		AQSVVDYLISK
1280.65	1280.69		DGSVVVLGYTDR
1280.65	1280.69		DGSVVVLGYTDR				53
1370.72	1370.76		AALIDCLAPDRR		Carbamidomethyl (C)[6]
1378.77	1378.82		RAQSVVDYLISK
1378.77	1378.82		RAQSVVDYLISK				33
1409.67	1409.71		IGSDAYNQGLSER
1409.67	1409.71		IGSDAYNQGLSER				109
1459.69	1459.72		MPYKGSVENGAYK		Oxidation (M)[1]
1565.77	1565.81		IGSDAYNQGLSERR
1654.83	1654.89		LGYPITDDLDIYTR
1654.83	1654.89		LGYPITDDLDIYTR				86
1709.9	1709.94		HFTLKSDVLFNFNK
1820.95	1820.99		GSVENGAYKAQGVQLTA K
2232.17	2232.23		FGQGEAAPVVAPAPAPA PEVQTK
2601.29	2601.42		NHDTGVSPVFAGGVEYAI TPEIATR

## Sheet: OmpA
Protein Name		Accession No.		Protein	Protein	Protein			Peptide
				Score	Score C.I. %	MW/Da			Count
Outer membrane protein A		gi|189001311		513	100	38223.1			18
Calc. Mass	Obs. Mass		Peptide Seq.		Modification		Ion		C.I. %
							Score
915.526	915.519		AQGVQLTAK
1014.62	1014.56		VEIEVKGIK
1027.59	1027.62		GIPADKISAR
1027.59	1027.62		GIPADKISAR				46
1083.55	1083.57		SDVLFNFNK
1155.64	1155.65		GIKDVVTQPQA
1214.62	1214.66		AALIDCLAPDR		Carbamidomethyl (C)[6]
1222.67	1222.71		AQSVVDYLISK
1280.65	1280.69		DGSVVVLGYTDR
1280.65	1280.69		DGSVVVLGYTDR				53
1370.72	1370.76		AALIDCLAPDRR		Carbamidomethyl (C)[6]
1378.77	1378.82		RAQSVVDYLISK
1378.77	1378.82		RAQSVVDYLISK				33
1409.67	1409.71		IGSDAYNQGLSER
1409.67	1409.71		IGSDAYNQGLSER				109
1459.69	1459.72		MPYKGSVENGAYK		Oxidation (M)[1]
1565.77	1565.81		IGSDAYNQGLSERR
1654.83	1654.89		LGYPITDDLDIYTR
1654.83	1654.89		LGYPITDDLDIYTR				86
1709.9	1709.94		HFTLKSDVLFNFNK
1820.95	1820.99		GSVENGAYKAQGVQLTA K
2232.17	2232.23		FGQGEAAPVVAPAPAPA PEVQTK
2601.29	2601.42		NHDTGVSPVFAGGVEYAI TPEIATR

## Sheet: CydB
Protein Name		Accession No.		Protein	Protein	Protein		Peptide
				Score	Score C.I. %	MW/Da		Count
Cytochrome BD oxidase subunit II		gi|446490423		91	99.9	42624.1		5
Calc. Mass	Obs. Mass		Peptide Seq.		Modification		Ion	C.I. %
							Score
924.526	924.547		TVGELHLR
924.526	924.547		TVGELHLR				25
1003.54	1003.58		ITKEDIER
1003.54	1003.58		ITKEDIER				18
1107.55	1107.6		FLGRNDTER
1107.55	1107.6		FLGRNDTER				7
1376.64	1376.71		EDIERNTHSLY
1564.71	1564.76		STMDHYAASNPLNK		Oxidation (M)[3]

## Sheet: GadC
Protein Name		Accession No.		Protein	Protein	Protein		Peptide
				Score	Score C.I. %	MW/Da		Count
Glutamate/gamma-aminobutyrate antiporter		gi|487397672		142	100	55251.6		6
Calc. Mass	Obs. Mass		Peptide Seq.		Modification		Ion	C.I. %
							Score
944.556	944.592		NLLPAAFAK
944.556	944.592		NLLPAAFAK				38
1010.53	1010.6		GHFFLHPR
1029.56	1029.62		RTFNIHGGK
1203.58	1203.66		SPHYIVMNDK
1430.72	1430.81		ARSPHYIVMNDK
1753.91	1754.02		ANTGVTLEPINSQNAPK
1753.91	1754.02		ANTGVTLEPINSQNAK				74
