# Supplementary material for: Deciphering molecular mechanism of silver by integrated omic approaches enables enhancing its antimicrobial efficacy in E. coli
Source: PLoS Biol. 2019 Jun 10;17(6):e3000292. doi: 10.1371/journal.pbio.3000292 (PMC6557469; doi:10.1371/journal.pbio.3000292)
Supplement: S1 Data — (XLSX) [file pbio.3000292.s032.xlsx]

## Sheet: Fig.1
Figure 1C Antimicrobial activity of AgNO3 against E. coli. MIC, minimum inhibitory concentration.
AgNO3 (μg/ml)	Survival (%)
0	100
0.25	99.67
0.5	100.248
1	98.04
2	97.627
4	49.408
8	0.726
16	0.916
32	0.833
64	0.85
Figure 1D Time-dependent uptake of silver in E. coli after treatment with 4 μg/ml AgNO3.
Time (min)	[Ag] (atoms per cell × 10^6)			Mean	SEM
5	2.54458	2.82605	5.59429	3.65497	1.68539
30	5.75215	5.32125	7.11008	6.06116	0.93359
60	7.25584	9.01456	9.43812	8.56951	1.15721
Figure 1E Distribution of silver in extracted fractions.
	Normalized distribution of silver (%)			Mean	SEM
Soluble	45.2	37.6	34.8	39.2	4.4
Membrane	20.9	27.9	28.9	25.9	3.6
Others	36.7	37.6	30.4	34.9	3.23
Figure 1F Silver to protein ratio in soluble and membrane proteins
	Ag/Protein (μmol/g)			Mean	SEM
Soluble	0.74	0.66	0.7	0.7	0.04
Membrane	3.49	3.66	3.95	3.7	0.23

## Sheet: Fig.2
Fig. 2A Heat map of all changed metabolites in E. coli cells post to low (0.4 μg/ml) and high (4 μg/ml) concentrations of AgNO3.
	AgNO3 (μg/ml)
	0.4	4
AMP	0	-0.955701
Asp	-0.72531	0
Betaine	0	-0.961413
Glc	0	-0.85187
Gluconate	0	-0.970511
GlcNAc	-0.878513	-0.929078
Gly	0	-0.951603
GSH	-0.698087	0
Guanosine	-0.683849	-0.933563
His	-0.639924	-0.845055
Hypoxanthine	-0.605605	0
IMP	0	-0.926722
Lac	-0.855582	0
NAD+	0	-0.671973
NADP+	-0.779783	-0.68416
Phe	0	-0.880336
Suc	0	0.620446
TMA	-0.605742	-0.898947
Trp	0	-0.855319
UDP GlcA	0	0.620445
UDP GlcNAc	-0.643072	0
Uracil	-0.641057	0.653389
Uridine	-0.603062	-0.773311

## Sheet: Fig.3
Fig. 3B Relative in vivo activities of GapA and PGK (n=3)
Time (min)	Normalized GapA activity(%)			Mean	SEM		Normalized PGK activity(%)			Mean	SEM
0	89.2732	88.6051	122.066	100	19.1288		81.8947	100.72	116.728	100	17.4356
5	73.3155	133.044	83.8906	96.7499	31.8729		71.8182	92	63.6568	75.825	14.5902
30	129.61	153.731	148.932	144.091	12.7684		42.6954	30.4109	49.9647	41.0237	9.88351
60	41.2764	58.4914	44.8276	48.1984	9.08908		9.46563	46.8015	36.8348	31.034	19.3321
Fig. 3C Glucose consumption rate of E. coli after treatment with AgNO3 at different concentrations (n = 3)
AgNO3 (μg/ml)	Glucose consumption rate (mmol/gDW/h)			Mean	SEM
0	9.36805	10.6015	7.72347	9.231	0.833635
1	7.14266	7.39173	7.88986	7.47475	0.219656
2	6.01454	6.38144	6.024	6.13684	0.122299
4	4.54944	2.93461	4.542	4.01116	0.538278
Fig. 3D Relative ATP abundance (n = 3)
AgNO3 (μg/ml)	0						0.4						1						2						4
Time (min)	Relatvie ATP abundance			Mean	SEM		Relatvie ATP abundance			Mean	SEM		Relatvie ATP abundance			Mean	SEM		Relatvie ATP abundance			Mean	SEM		Relatvie ATP abundance			Relatvie ATP abundance	SEM
0	110.4	90	100	100	10.2007		110.4	90	100	100	10.2007		110.4	90	100	100	10.2007		110.4	90	100	100	10.2007		110.4	90	100	100	10.2007
5	107.33	103.403	89.3979	100.044	9.42618		112.827	104.974	67.2775	95.0262	24.3498		101.047	97.4346	89.712	96.0646	5.79038		73.6788	63.8635	87.6277	75.0566	11.9418		36.6492	18.8482	33.6387	29.712	9.52804
30	123.927	83.3333	93.0693	100.11	21.1931		134.817	98.2461	90.1309	107.731	23.8051		89.3717	83.2984	96.5707	89.7469	6.64408		41.2126	65.7762	54.3779	53.7889	12.2924		4.18848	1.96335	15.7853	7.31239	7.42165
60	85.3392	103.501	111.269	100.036	13.3076		106.414	115.838	97.5131	106.588	9.16355		94.8429	99.1885	72.2251	88.7522	14.4768		65.7742	76.2998	81.66	74.578	8.08165		1.27225	13.5236	2.3089	5.70157	6.79384
Fig. 3F Relative in vivo activities of Icd, Mdh and SucD (n = 3)
Time (min)	Normalized MDH activity(%)			Mean	SEM		Normalized SucD activity(%)			Mean	SEM		Normalized Icd activity(%)			Mean	SEM
0	81.8947	102.72	114.728	100	16.6129		83.2569	112.4	104.994	100	15.1475		81.9757	112.985	105.219	100	16.1354
5	81.8182	118.478	63.6568	87.9844	27.9261		131.229	161.512	91.5446	128.095	35.0886		10.9905	20.3804	13.7491	15.04	4.82624
30	32.6954	30.4109	59.9647	41.0237	16.4432		100.235	84.5989	63.7328	82.8555	18.3135		7.35099	12.9617	11.5633	10.6253	2.92059
60	9.46563	66.8015	46.8348	41.034	29.1048		33.3626	89.7741	99.1152	74.084	35.5737		3.14929	16.1477	14.7366	9.34453	2.13228
Fig. 3G Measurement of IC50 values of AgNO3 against WT E. coli and mutants (n = 3)
Time (min)	Normalized survival_WT (%)			Mean	SEM		Normalized survival_ΔsucD (%)			Mean	SEM		Normalized survival_Δicd (%)			Mean	SEM		Normalized survival_Δmdh (%)			Mean	SEM
0	99.74	104.45	95.81	100	4.32586		103.46	99.6117	96.9283	100	3.2831		95.5777	98.6692	105.753	100	5.21664		99.7343	102.279	97.9864	100	2.15877
1	90.19	99.43	98.6547	96.0915	5.12557		98.8	94.0014	106.325	99.7087	6.21181		92.365	95.5639	104.909	97.6127	6.51819		96.8838	106.395	89.5594	97.6127	8.44135
2	92.3	100.51	97.4717	96.7606	4.15094		95.15	93.5922	103.394	97.3786	5.26709		97.7618	88.1944	85.7756	90.5773	6.33845		89.1948	94.2431	88.2939	90.5773	3.2065
3	73.61	81.13	78.1825	77.6409	3.78915		87.65	79.7087	80.7966	82.7185	4.30535		89.6127	83.8306	92.2497	88.5643	4.30636		82.9893	88.3466	94.357	88.5643	5.687
4	56.51	49.56	48.8314	51.6338	4.2386		82.82	76.699	70.5781	76.699	6.12097		84.3773	78.2986	88.1789	83.6183	4.98366		86.0038	79.9841	84.8668	83.6183	3.19817
6	1.84162	0.232394	2.51049	1.52817	1.17095		9.59	13.8835	18.177	13.8835	4.2935		47.0577	50.2744	43.841	47.0577	3.21671		44.0221	46.9397	50.2114	47.0577	3.09632
8	0.92081	0.528169	0.663696	0.704225	0.199434		3.43	2.13592	0.841844	2.13592	1.29408		8.27229	7.90278	13.2886	9.82123	3.00853		8.1845	10.6466	10.6326	9.82123	1.41746
10	1.28913	0.704225	0.119315	0.704225	0.58491		6.43	3.30097	0.171942	3.30097	3.12903		5.82123	5.25	0.392458	3.82123	2.98311		3.369	4.43103	3.66365	3.82123	0.548271
12	1.4733	0.704225	0.463324	0.880282	0.527502		5.28	3.30097	1.32194	3.30097	1.97903		1.75233	3.11806	3.3866	2.75233	0.876373		3.369	2.43103	2.45695	2.75233	0.534214
14	1.65746	0.880282	1.15944	1.23239	0.393691		9.75	5.43689	1.12379	5.43689	4.31311		1.49721	5.33333	3.66108	3.49721	1.92331		3.55351	4.64655	2.29156	3.49721	1.1785
Fig. 3H Relative concentration of metabolites (n = 3).
Time (min)	Normalized citrate level (%)			Mean	SEM		Normalized Isocitrate level (%)			Mean	SEM		Normalized 2-Oxoglutarate (%)			Mean	SEM		Normalized Succinate level (%)			Mean	SEM		Normalized Fumarate level (%)			Mean	SEM		Normalized Malate level (%)			Mean	SEM		Normalized Oxaloacetate level (%)			Mean	SEM
0	89.5706	120.663	89.7664	100	17.895		84.6691	92.573	122.761	100.001	20.103		87.4663	78.0346	134.499	100	30.2469		101.306	115.97	82.7235	99.9998	16.6617		100.826	85.9761	113.198	100	13.6297		109.866	82.6846	107.449	100	13.6297		120.995	92.9339	86.0714	100	13.6297
5	39.638	24.5335	18.5973	27.5896	10.8481		49.4912	61.3406	79.9796	63.6038	15.3697		36.897	58.4168	59.4192	51.5777	12.7237		28.1319	9.21168	28.629	21.9909	11.0699		64.3441	74.1199	91.1888	76.5509	13.5865		66.8132	73.5074	92.5383	76.5509	13.5865		65.8525	69.3394	64.4746	76.5509	13.5865
30	6.5166	24.1507	5.08478	11.9174	10.6185		40.6612	41.7756	53.0029	45.1466	6.82656		36.4745	40.8887	25.2783	34.2138	8.04699		14.0211	17.6225	20.3858	17.3431	3.19152		87.4434	96.9235	84.8048	89.7239	6.37309		71.5335	75.641	73.1946	89.7239	6.37309		110.729	77.9658	44.5418	89.7239	6.37309
60	5.02017	23.2248	18.5515	15.5988	9.45466		30.9532	57.6039	59.7778	49.445	16.0512		37.8296	25.215	51.8316	38.2921	13.3143		478.726	73.6415	432.774	328.381	221.804		45.3289	73.4236	42.436	53.7295	17.1168		64.4308	76.4204	45.368	53.7295	17.1168		74.2299	99.7616	62.0427	53.7295	17.1168
Fig. 3I Relative in vivo activities of AceA and AceB (n = 3)
Time (min)	Normalized AceA activity(%)			Mean	SEM		Normalized AceB activity(%)			Mean	SEM
0	101.232	93.656	105.312	100	5.9146		89.2732	98.6051	112.066	100	11.4587
5	134.819	175.651	96.8701	135.78	39.3994		93.3155	133.043	103.891	110.083	20.5752
30	183.865	163.79	182.862	176.839	11.312		129.61	153.731	148.932	144.091	12.7684
60	135.871	130.093	183.692	149.886	29.4198		131.276	158.491	94.8276	128.198	31.9433
Fig. 3J Relative expression and enzyme activities of AceA and AceB in E. coli after treatment with different doses of AgNO3.
AgNO3 (μg/ml)	Normalized AceA activity(%)			Mean	SEM		Normalized AceB activity(%)			Mean	SEM		Normalized aceA expression level			Mean	SEM		Normalized aceB expression level			Mean	SEM
0	101.232	93.656	105.312	100	5.9146		89.2732	98.6051	112.066	100	11.4587		1.18	0.85	0.97	100	0.169116		1.16	0.96	0.88	1	0.144428
0.4	94.819	95.6513	106.87	99.1135	6.73032		93.3155	113.043	101.891	102.75	9.89202		1.49	1.51	1.73	1.57794	0.136943		1.31	1.28	1.14	1.2468	0.0907294
1	123.865	93.79	112.862	110.172	15.2171		129.61	103.731	108.932	114.091	13.6891		1.66	1.9	1.94	1.83419	0.147677		1.96	2.11	3.12	2.39146	0.62917
2	125.97	140.1	123.58	129.886	8.90704		111.37	148.37	114.84	124.865	20.5378		2.66	1.92	1.54	2.04029	0.573974		1.85	2.51	3.11	2.49146	0.629474
4	135.871	130.093	183.692	149.886	29.4198		131.276	158.491	94.8276	128.198	31.9433		1.58	3.52	2.32	2.47333	0.976849		2.33	3.98	4.48	3.59667	1.106
8	199.63	160.04	163.38	174.428	21.9944		169.746	130.042	143.494	147.761	20.1929		5.57	4.51	3.34	4.47333	1.11545		5.35	4.98	4.36	4.89667	0.500233
Fig. 3K Growth of WT E. coli and mutants ΔaceA and ΔaceB after treatment with 4 μg/ml AgNO3.
Time (min)	WT	ΔaceA	ΔaceB
15	0.059	0.058	0.055
30	0.063	0.059	0.06
45	0.065	0.058	0.061
60	0.069	0.058	0.067
75	0.075	0.059	0.07
90	0.1	0.063	0.073
105	0.135	0.063	0.082
120	0.208	0.065	0.096
135	0.299	0.069	0.118
150	0.388	0.071	0.152
165	0.462	0.077	0.197
180	0.509	0.1	0.244
195	0.554	0.116	0.293
210	0.586	0.145	0.329
225	0.604	0.187	0.359
240	0.631	0.225	0.408
255	0.656	0.307	0.439
270	0.675	0.344	0.477
285	0.693	0.387	0.518
300	0.711	0.425	0.55
315	0.722	0.467	0.575
330	0.738	0.473	0.601
345	0.743	0.497	0.628
360	0.759	0.511	0.636
375	0.768	0.54	0.662
390	0.762	0.572	0.683
405	0.771	0.6	0.703
420	0.78	0.628	0.728
435	0.784	0.657	0.743
Fig. 3M ROS levels (n = 3)
Time (min)	Fluorescence (a.u. *10^4)			Mean	SEM		Fluorescence (a.u. *10^4)			Mean	SEM
0	0.289372	0.166102	0.506089	0.320521	0.172121		0.289372	0.166102	0.506089	0.320521	0.172121
5	0.438243	0.254641	0.543807	0.41223	0.146328		0.415779	0.740787	0.666667	0.607744	0.170328
30	0.656054	0.609685	0.528078	0.597939	0.0647915		1.72504	3.62563	3.42267	2.92445	1.04366
60	0.602621	0.475824	0.899322	0.659256	0.217355		3.54219	5.43606	5.91019	4.96281	1.25293
Fig. 3N Relative GSH/GSSG ratio (n = 3)
Time (min)	Normalized GSH/GSSG ratio (%)			Mean	SEM
0	110.427	96.9582	92.8304	100	9.20241
5	78.3087	80.424	96.0598	84.9309	9.69579
30	57.0814	37.1759	29.9389	41.3987	14.0553
60	14.7012	15.5079	7.84229	12.6838	4.21222
Fig. 3O Measurement of IC50 values of AgNO3 against WT E. coli and mutants (n = 3)
Time (min)	Normalized survival_WT (%)			Mean	SEM		Normalized survival_ΔcydB (%)			Mean	SEM		Normalized survival_Δdps (%)			Mean	SEM		Normalized survival_ΔsodA (%)			Mean	SEM		Normalized survival_ΔgrxB (%)			Mean	SEM
0	99.74	104.45	95.81	100	4.32586		90.58	100	109.42	100	9.42		96.9396	96.8082	106.252	100	5.41496		98.0998	96.9384	104.962	100	4.3361		97.048	95.4058	107.546	100	6.5866	6.51
1	90.19	99.43	98.6547	96.0915	5.12557		98.1928	93.8128	107.121	99.7087	6.78219		84.6564	87.2549	99.8534	90.5882	8.12838		84.0933	86.5019	98.3108	89.6353	7.60908		91.3284	85.3939	102.595	93.1058	8.73729	8.76
2	92.3	100.51	97.4717	96.7606	4.15094		92.0771	97.0509	103.008	97.3786	5.47275		87.7193	80.7569	93.2885	87.2549	6.27873		79.9545	91.9056	83.4394	85.0998	6.14611		88.3764	72.2625	87.1427	82.5939	8.96849	8.98
3	73.61	81.13	78.1825	77.6409	3.78915		83.012	86.97	78.1733	82.7185	4.40567		71.8236	77.2549	82.6862	77.2549	5.43131		68.906	62.8817	53.9302	61.9059	7.53543		82.6103	78.3276	69.9494	76.9625	6.43992	6.45
4	56.51	49.56	48.8314	51.6338	4.2386		79.5181	71.9475	78.6315	76.699	4.13877		3.19493	3.39216	3.04291	3.21	0.17511		12.4952	3.28137	13.187	9.65451	5.53013		49.8221	44.3686	38.9151	44.3686	5.45354	5.41
6	1.84162	0.232394	2.51049	1.52817	1.17095		14.2651	12.5239	14.8616	13.8835	1.21467		0.45	0.21	0.516471	0.392157	0.161216		3.26296	2.09125	5.14579	3.5	1.541		1.93764	2.37454	7.68782	4	3.20121	3.21
8	0.92081	0.528169	0.663696	0.704225	0.199434		2.24096	2.38619	1.78061	2.13592	0.316162		2.19493	3.39216	3.41291	3	0.697287		3.83877	2.28137	1.36547	2.4952	1.25044		1.95203	1.19454	0.437048	1.19454	0.757491	1.01
10	1.28913	0.704225	0.119315	0.704225	0.58491		3.21	3.78	2.91291	3.30097	0.440644		0.389864	0.176471	0.610137	0.392157	0.216842		4.22265	2.85171	2.71451	3.26296	0.833945		1.50554	1.53584	0.542246	1.19454	0.565106	0.89
12	1.4733	0.704225	0.463324	0.880282	0.527502		3.24096	3.85619	2.80576	3.30097	0.527783		0.584795	0.588235	2.35638	1.17647	1.02183		4.79846	3.9924	2.72546	3.83877	1.04501		2.05904	2.04778	0.500686	1.53584	0.896484	0.56
14	1.65746	0.880282	1.15944	1.23239	0.393691		5.48193	5.83619	4.99256	5.43689	0.423617		0.779727	0.588235	0.396743	0.588235	0.191492		3.55351	4.64655	4.46789	4.22265	0.58634		2.87454	2.41297	0.855838	2.04778	1.05774	0.67

## Sheet: Fig.4
Fig. 4A Percentage survival of E. coli after addition of Ag+ and different metabolites (n = 3)
	Survival (%)			Mean	SEM
No metabolites	15	45	67.5	42.5	26.3391
Citrate	0.00015	0.000225	0.00075	0.000375	0.000326917
a-Ketoglutarate	0.0015	0.0045	0.0006	0.0022	0.00204206
Succinate	0.0165	0.00975	0.0585	0.02825	0.0264138
Glutamate	0.0225	0.003	0.006	0.0105	0.0105
Fumarate	0.075	0.6525	0.06	0.2625	0.337833
Malate	0.036	0.0045	0.00675	0.01575	0.0175731
Oxaloacetate	15	12	30	19	9.64365
Alanine	0.00225	0.00525	0.00075	0.00275	0.00229129
Lactate	0.00225	0.003	0.006	0.00375	0.00198431
Pyruvate	0.2475	0.045	0.0105	0.101	0.12804
Glucose	150	450	225	275	156.125
Aspartate	15	120	60	65	52.6783
Tryptophan	7.5	6.75	0.75	5	3.69966
Glycine	0.0225	0.105	0.06	0.0625	0.0413068
Acetate	0.0215	0.00955	0.0785	0.0365167	0.0368463
Fig. 4B Time-dependent effects of co-treatment with Ag+ and metabolites on the viability of E. coli. Citrate was used as an example (n = 3).
	Ag + Citrate						Ag						Citrate						Nontreatment
Time (h)	LogCFU			Mean	SEM		LogCFU			Mean	SEM		LogCFU			Mean	SEM		LogCFU			Mean	SEM
0	8.30103	8	8	8.10034	0.100343		8.30103	8	8	8.10034	0.100343		8.30103	8.14613	8	8.14905	0.0869122		8.30103	8.14613	8	8.14905	0.0869122
2	5	4	5	4.66667	0.333333		8	7.8451	8	7.94837	0.051634		8.30103	8.25527	8.11394	8.22341	0.0563074		8.30103	8.27875	8	8.19326	0.0968445
4	3	3.47712	2.90309	3.12674	0.177412		7.95424	7.95424	7	7.63616	0.318081		8.47712	8.27875	8.07918	8.27835	0.114876		8.30103	7.95424	8	8.08509	0.108774
6	3.30103	2.95424	2.90309	3.05279	0.124996		7	7.95424	7.95424	7.63616	0.318081		8.47712	8.38021	8	8.28578	0.145602		8.30103	7.77815	8.30103	8.12674	0.174293
8	2.30103	2.47712	3	2.59272	0.20989		7.30103	7.77815	7.95424	7.67781	0.195127		8.47712	8.20412	8.30103	8.32742	0.0799061		7.95424	8	8.30103	8.08509	0.108774
16	2.30103	2.90309	2	2.40137	0.265483		7.47712	7.90309	7	7.46007	0.260839		8.30103	8.14613	8.30103	8.2494	0.0516342		8.47712	8.07918	7.90309	8.15313	0.169784
24	2	2.90309	2	2.30103	0.30103		7	7.30103	7.95424	7.41843	0.281651		8.30103	8.57978	8.30103	8.39395	0.0929181		8.60206	8.11394	7.8451	8.18703	0.221551
Fig. 4D MIC90 of AgNO3 without or with supplementation of metabolites
	MIC90
No metabolites	0.3
Citrate	0.1
a-Ketoglutarate	0.1
Succinate	0.2
Glutamate	0.2
Fumarate	0.2
Malate	0.2
Oxaloacetate	0.3
Alanine	0.2
Lactate	0.2
Pyruvate	0.2
Glucose	0.5
Aspartate	0.3
Tryptophan	0.3
Glycine	0.2
Acetate	0.2
Fig. 4E Metabolite-enhanced uptake of silver by E. coli (n = 3)
	Relative uptake			Mean	SEM
No metabolites	0.979943	0.912036	1.10802	1	0.0995206
Citrate	2.24686	2.04524	2.61399	2.30203	0.288362
a-Ketoglutarate	1.63895	1.57918	2.00609	1.74141	0.23116
Succinate	1.27793	1.3911	1.39818	1.3524	0.0650583
Glutamate	1.4836	1.3811	1.617	1.4875	0.110022
Fumarate	1.0753	1.3902	1.597	1.3524	0.263933
Malate	1.488	1.796	1.607	1.62258	0.154058
Oxaloacetate	1.0753	0.975829	1.19555	1.08222	0.110023
Alanine	1.6832	1.58373	1.80345	1.69013	0.110023
Lactate	1.48057	1.399	1.60082	1.48749	0.110023
Pyruvate	0.882	1.3811	1.19555	1.14977	0.257291
Glucose	0.872662	1.17846	0.790277	0.947134	0.204528
Aspartate	1.1084	1.32133	0.942723	1.12329	0.189905
Tryptophan	1.10581	1.11869	0.93	1.05574	0.0980894
Glycine	1.80478	1.78637	1.617	1.73066	0.112821
Acetate	1.91043	2.01357	2.23032	2.05	0.158149
Fig. 4F The correlation of metabolite induced uptake of silver and metabolite enabled enhancement of bactericidal efficacy of silver. Y=3.86X-3.16, R2=0.74.
Relative silver uptake	Δlog Survival
1	1.10699e-05
2.30203	5.05437
1.74141	4.28598
1.35241	3.17738
1.4875	3.60721
1.35241	2.20927
1.62258	3.43112
1.08222	0.349646
1.69013	4.18907
1.4875	4.05437
1.14977	2.62408
0.947134	-0.810933
1.12329	-0.184513
1.05574	0.92943
1.73066	2.83252
2.05134	3.01

## Sheet: Fig.5
Fig. 5B CFU of E. coli counted in the bladder of infected mice 24 h after treatment with vehicle (n=4), sodium citrate (1.5 g/kg), AgNO3 (0.75 mg/kg), and sodium citrate (1.5 g/kg) in combination with AgNO3 (0.75 mg/kg).
	CFU				Mean (LogCFU)	SEM
Control	1060000000	600000000	760000000	850000000	8.90342	0.102852
Citrate	960000000	800000000	1250000000	950000000	8.99	0.0799866
AgNO3	208000000	242000000	168000000	191000000	8.30206	0.0665153
Combined	12000000	18000000	16200000	12300000	7.15847	0.0874913

## Sheet: Fig.S7
Figure S7A Measurement of enzyme activities.
GapA	Normalized enzyme activity(%)			Mean	SEM
Untreated	100.8	110.08	90.12	100	5.7735
AgNO3 treated	3.69	10.62	4.7	6.35667	2.16981
Pgk
Untreated	103.05	112	84.95	100	7.93725
AgNO3 treated	22.72	2.66	4.69	10.0233	6.37532
Icd
Untreated	108.2	111.6	80.2	100	10.0664
AgNO3 treated	18.8	1.64	3.58	8.02333	5.38034
Mdh
Untreated	88.8	118.09	89.11	99.9967	9.68389
AgNO3 treated	28.75	11.63	6.69	15.69	6.6711
SucD
Untreated	98.3	112.25	89.45	100	6.4291
AgNO3 treated	18.84	7.52	6.72	11.0233	3.85851
AceA
Untreated	86.55	114.15	99.4	100	8.0829
AgNO3 treated	8.78	7.6	1.11	5.83	2.37975
AceB
Untreated	96.2	104.6	99.22	100	2.3094
AgNO3 treated	18.66	6.63	3.19	9.49667	4.72416
Figure S7B Metabolite relative abundance.
	Ctrl						Ag+						Amp						Kan
	Relative abundance (%)			Mean	SEM		Relative abundance (%)			Mean	SEM		Relative abundance (%)			Mean	SEM		Relative abundance (%)			Mean	SEM
Citrate	89.5706	120.661	89.77	100.001	17.8928		5.02017	23.2248	18.5515	15.5988	9.45466		296.435	303.245	191.918	263.866	62.4017		249.46	446.582	334.624	343.555	98.8639
Isocitrate	84.6691	92.573	122.761	100.001	20.103		30.9532	57.6039	59.7778	49.445	16.0512		136.56	116.9	139.763	131.074	12.3793		128.493	107.61	192.84	142.981	44.4239
Oxoglutarate	87.4663	78.0346	134.499	100	30.2469		37.8296	25.215	51.8316	38.2921	13.3143		154.674	128.784	139.637	141.032	13.0016		173.57	181.833	193.835	183.079	10.1898
Succinate	101.306	115.97	82.7235	99.9998	16.6617		378.726	173.642	432.774	328.38	136.706		361.056	207.878	381.614	316.849	94.9297		425.635	303.753	380.064	369.817	61.5833
Fumurate	100.826	85.9761	113.198	100	13.6297		45.3289	73.4236	42.436	53.7295	17.1168		132.27	124.22	147.51	134.667	11.8285		119.43	136.26	182.75	146.147	32.7973
OAA	120.995	92.9339	86.0714	100	18.503		74.2299	99.7616	62.0427	78.678	19.2489		143.208	127.351	148.931	139.83	11.1795		135.307	164.538	154.984	151.61	14.9048
Malate	109.866	82.6846	107.449	99.9999	15.0441		64.4308	76.4204	45.368	62.0731	15.6599		113.532	130.49	126.061	123.361	8.7956		145.182	122.77	175.818	147.923	26.6301
NAD+	89.572	110.663	99.7664	100	10.5474		40.6612	51.7756	33.0029	41.8132	9.43922		102.427	109.246	119.917	110.53	8.81552		132.507	172.697	121.4	142.202	26.9879
Glucose	94.4444	100	105.556	100	5.55558		66.67	76.6667	80	74.4444	6.93889		122.222	135.294	206.667	154.728	45.4529		211.111	235.294	329.412	258.606	62.5007

## Sheet: Fig.S8
Figure S8 Measurement of the growth of gene knockout strains and WT MG 1655 without treatment of silver. (A) Δicd, (B) Δmdh, (C) ΔsucD, (D) ΔaceA, (E) ΔaceB, (F) ΔgrxB, (G) ΔsodA, (H) Δdps, (I) ΔcydB.
Time (min)	WT	ΔaceA	ΔaceB	ΔcydB	Δdps	ΔgrxB	Δicd	Δmdh	ΔsodA	ΔsucD
0	0.048	0.048	0.048	0.048	0.048	0.048	0.048	0.048	0.048	0.048
15	0.048	0.047	0.046	0.045	0.056	0.048	0.048	0.045	0.056	0.045
30	0.054	0.053	0.052	0.053	0.064	0.054	0.056	0.05	0.064	0.049
45	0.065	0.062	0.061	0.059	0.061333	0.06	0.063	0.059	0.074	0.056
60	0.081	0.075	0.076	0.069	0.074	0.077	0.074	0.071	0.085455	0.066
75	0.106	0.096	0.096	0.082	0.08	0.099	0.092	0.089	0.110909	0.083
90	0.145	0.129	0.139	0.089	0.119333	0.129	0.12	0.116	0.186364	0.108
105	0.209	0.186	0.209	0.102	0.15333	0.184	0.158	0.165	0.245455	0.156
120	0.294	0.272	0.304	0.14	0.2333	0.27	0.232	0.247	0.356364	0.237
135	0.389	0.35	0.377	0.192	0.28	0.365	0.325	0.347	0.424545	0.328
150	0.452	0.393	0.434	0.231	0.33333	0.463	0.409	0.416	0.484545	0.403
165	0.518	0.443	0.479	0.292	0.38	0.531	0.457	0.487	0.512727	0.472
180	0.574	0.492	0.522	0.322	0.4333	0.589	0.505	0.539	0.520909	0.531
195	0.607	0.553	0.564	0.367	0.482	0.626	0.551	0.558	0.55	0.568
210	0.64	0.589	0.606	0.398	0.523333	0.665	0.591	0.586	0.589091	0.606
225	0.673	0.613	0.628	0.434	0.5667	0.688	0.61	0.646	0.606364	0.636
240	0.697	0.634	0.659	0.472	0.596	0.712	0.635	0.658	0.621818	0.668
255	0.711	0.648	0.673	0.495	0.596	0.728	0.659	0.691	0.643636	0.701
270	0.723	0.661	0.697	0.515	0.61667	0.752	0.666	0.713	0.653636	0.718
285	0.738	0.679	0.715	0.534	0.627	0.764	0.687	0.729	0.671818	0.723
300	0.742	0.695	0.726	0.558	0.637	0.746	0.698	0.731	0.687273	0.734

## Sheet: Fig.S9
Figure S9 Relative gene expressions in E. coli treated with 4 μg/ml AgNO3 at different time points (n = 3).
	0 min									5 min						30 min						60 min
	Relative expression			Mean	SEM		Relative expression			Relative expression	SEM		Relative expression			Relative expression	SEM		Relative expression			Relative expression	SEM
icd	1.09	1.02	0.89	1	0.0585947		2.72	2.66	2.69	2.69	0.0173205		1.92	1.63	2.94	2.16333	0.397255		1.98	2.03	1.25	1.75333	0.25208
mdh	1.16	0.99	0.85	1	0.0896288		0.86	0.6	1.51	0.99	0.270617		0.46	1.25	0.88	0.863333	0.228206		0.49	0.41	0.61	0.503333	0.0581187
sucD	1.06	1.09	0.86	1.00333	0.072188		1.29	2.08	1.17	1.51333	0.285443		0.09	0.87	0.43	0.463333	0.225783		0.3	1.04	0.62	0.653333	0.214269
aceA	1.18	0.85	0.97	1	0.0964365		1.77	1.58	2.16	1.83667	0.170717		1.71	2.49	2.18	2.12747	0.227382		1.57	3.51	2.34	2.47333	0.563984
aceB	1.16	0.96	0.88	1	0.0832666		1.74	1.31	2.42	1.82333	0.323127		2.46	2.27	3.04	2.59	0.231589		2.35	3.98	4.46	3.59667	0.638549
lpdA	1.28	0.86	0.86	1	0.14		0.62	0.5	0.73	0.616667	0.0664162		0.25	0.63	0.8	0.56	0.162583		0.12	0.29	0.52	0.31	0.115902
gapA	1.19	0.83	0.99	1.00333	0.0926163		1.07	1.58	2.66	1.77	0.468722		0.4	1.48	2.4	1.42667	0.569571		1.53	2.34	1.15	1.66667	0.341191
pgk	1.38	0.85	0.77	1	0.191398		0.8	0.58	0.65	0.676667	0.0648931		0.1	0.61	0.36	0.356667	0.0895048		0.1	1.17	0.93	0.566667	0.245108
sodA	1.04	0.86	1.1	1	0.072111		3.65	5.89	2.4	3.98	1.0209		9.08	22.29	30.25	20.54	6.17357		22.8	28.24	36.26	29.1	3.90929
dps	2.2	0.22	0.58	1	0.608934		1.26	1.93	3.08	2.09	0.531444		6.7	3.11	4.23	4.68	1.06049		4.91	3.8	6.64	5.11667	0.826324
grxB	1.09	1.08	0.83	1	0.085049		2.32	0.86	1.12	1.43333	0.449642		1.35	1.61	1.97	1.64333	0.179753		2.69	2.37	2.28	2.44667	0.12441
cydB	0.98	0.98	1.04	1	0.02		0.78	1.06	1.78	1.20667	0.297844		0.43	0.2	0.35	0.326667	0.0674125		0.27	0.49	0.3	0.353333	0.0688799

## Sheet: Fig.S10
Figure S10 Growth of E. coli induced by metabolites.
	Citrate
Time (h)	Fold growth			Mean	SEM
0	1.3636	0.95455	0.6818	0.999983	0.343163
2	1.3681	1.22727	0.8864	1.16059	0.247676
4	2.0455	1.29545	0.8182	1.38638	0.618682
6	2.0461	1.63636	0.6818	1.45475	0.700046
8	2.0455	1.09091	1.3636	1.5	0.491696
16	1.348	0.95455	1.384	1.22885	0.238232
24	1.3565	2.59091	1.372	1.77314	0.708255
	2-Oxoglutarate
Time (h)	Fold growth
0	1.36364	0.954545	0.681818	1	0.343174
2	1.38465	1.204	0.681818	1.09016	0.364984
4	1.3971	1.24598	1.374	1.33903	0.0814043
6	1.3391	0.954488	1.38347	1.22569	0.23591
8	1.9807	1.102	1.3932	1.48863	0.448738
16	2.72727	0.914546	1.4021	1.68131	0.938063
24	1.36364	1.22727	2.72727	1.77273	0.829468
	Succinate
Time (h)	Fold growth
0	1.3636	0.95455	0.6818	0.999983	0.343163
2	0.6921	1.90909	1.5682	1.3898	0.627803
4	1.261	2.07727	1.2955	1.54459	0.461637
6	1.472	1.88	1.572	1.64007	0.213283
8	2.155	1.083	1.987	1.64007	0.343163
16	1.41	2.31818	1.316	1.68139	0.553473
24	1.855	1.22727	2.24	1.77409	0.51119
	Glutamate
Time (h)	Fold growth
0	1.3636	0.95455	0.6818	0.999983	0.343163
2	0.693	1.12727	1.5682	1.12949	0.437604
4	1.562	1.29545	1.097	1.31815	0.23333
6	1.465	1.43182	1.251	1.38261	0.115176
8	1.47	1.77273	1.25	1.49758	0.262454
16	1.378	2.21818	2.0455	1.88056	0.443711
24	2.23	1.80909	1.7045	1.91453	0.278165
	Fumarate
Time (h)	Fold growth
0	1.3636	0.95455	0.6818	0.999983	0.343163
2	1.564	1.0232	1.573	1.38513	0.31345
4	1.467	1.97727	1.3955	1.61326	0.317265
6	1.3636	1.43182	2.0455	1.61364	0.375554
8	2.0455	2.45455	1.3636	1.95455	0.551132
16	1.55	2.31818	1.821	1.89639	0.3896
24	2.23	1.914	1.87	2.00467	0.196381
	Malate
Time (h)	Fold growth
0	1.3636	0.95455	0.6818	0.999983	0.343163
2	0.69	1.9001	1.574	1.38803	0.626118
4	1.421	1.97727	1.1955	1.53126	0.402379
6	1.267	1.97727	1.663	1.63576	0.355918
8	2.21	1.12	2.112	1.814	0.603016
16	2.042	2.31818	1.332	1.89739	0.508745
24	1.376	3.95455	2.142	2.49085	1.3242
	OAA
Time (h)	Fold growth
0	1.3636	0.95455	0.6818	0.999983	0.343163
2	0.6818	1.22727	1.5682	1.15909	0.447116
4	1.343	1.29545	0.6136	1.08402	0.408086
6	1.262	1.288	0.8864	1.14547	0.224735
8	2.21	1.09091	1.83	1.7103	0.569066
16	2.21	0.95455	1.1675	1.44402	0.671852
24	1.387	3.27273	1.342	2.00058	1.10195
	Alanine
Time (h)	Fold growth
0	1.3636	0.95455	0.6818	0.999983	0.343163
2	0.721	1.202	1.543	1.15533	0.412982
4	1.312	1.56818	1.321	1.40039	0.145377
6	2.1788	1.70455	1.4342	1.77252	0.376924
8	2.0455	1.77273	1.9773	1.93184	0.141953
16	1.408	3.68182	0.7132	1.93434	1.55272
24	4.0909	1.943	1.3367	2.45687	1.44722
	Lactate
Time (h)	Fold growth
0	1.3636	0.95455	0.6818	0.999983	0.343163
2	1.287	1.2555	0.889946	1.14415	0.220708
4	0.649333	1.32525	1.3216	1.09873	0.38919
6	0.649333	1.46475	1.36905	1.16105	0.445732
8	1.32	1.8135	1.30068	1.47806	0.290661
16	1.2869	2.3715	2.1246	1.92767	0.568485
24	1.367	1.953	2.05368	1.79123	0.370824
	Pyruvate
Time (h)	Fold growth
0	1.3636	0.95455	0.6818	0.999983	0.343163
2	1.368	1.22482	0.858035	1.15028	0.263025
4	0.632	1.29286	1.25404	1.05963	0.37085
6	0.626079	1.42896	1.31996	1.125	0.435501
8	1.289	1.76918	1.25404	1.43741	0.287857
16	1.356	2.31354	1.974	1.88118	0.485473
24	1.278	1.90527	1.98004	1.72111	0.385557
	Glucose
Time (h)	Fold growth
0	1.3636	0.95455	0.6818	0.999983	0.343163
2	1.421	1.4467	1.4318	1.43317	0.0129044
4	1.321	2.38636	2.1136	1.94032	0.553414
6	2.321	2.11364	2.7955	2.41005	0.349543
8	2.123	2.79545	3.345	2.75448	0.612029
16	2.0455	4.22727	3.2727	3.18182	1.09372
24	4.7727	3.34091	3.5455	3.88637	0.774371
	Aspartate
Time (h)	Fold growth
0	1.3636	0.95455	0.6818	0.999983	0.343163
2	1.462	0.16818	0.6818	0.77066	0.651471
4	1.356	1.02273	1.3754	1.25138	0.198251
6	1.3832	0.73	1.3124	1.14187	0.358439
8	1.386	1.41182	1.3456	1.38114	0.0333764
16	0.5455	1.5	1.3987	1.14807	0.52429
24	2.213	1.378	1.421	1.67067	0.470166
	Tryptophan
Time (h)	Fold growth
0	1.3636	0.95455	0.6818	0.999983	0.343163
2	1.3789	1.43182	0.6932	1.16797	0.412016
4	1.984	1.02273	1.3843	1.46368	0.485526
6	2.145	0.75	1.376	1.42367	0.69872
8	1.392	1.77273	1.3321	1.49894	0.23899
16	1.387	1.70455	2.145	1.74552	0.380657
24	3.4091	0.65455	0.6932	1.58562	1.5793
	Glycine
Time (h)	Fold growth
0	1.3636	0.95455	0.6818	0.999983	0.343163
2	1.1591	0.61364	0.4773	0.750013	0.360778
4	1.0909	0.34091	0.6136	0.681803	0.379618
6	1.374	0.742	0.2045	0.7735	0.585386
8	0.693	0.40909	0.6712	0.591097	0.157999
16	0.712	0.27273	0.653	0.54591	0.238413
24	0.6136	0.54545	0.6921	0.61705	0.0733858
	Acetate
Time (h)	Fold growth
0	1.3636	0.95455	0.6818	0.999983	0.343163
2	0.8818	1.32727	1.5682	1.25909	0.348242
4	1.383	1.59545	1.2955	1.42465	0.154252
6	1.312	1.48182	1.7636	1.51914	0.228101
8	1.5636	1.77273	1.9636	1.76664	0.200069
16	2.3636	1.31818	3.455	2.37893	1.06849
24	3.5455	2.90909	2.045	2.8332	0.753123
	No Metabolite
Time (h)	Fold growth
0	1.36364	0.95455	0.68182	1	0.343175
2	1.21	1.29545	0.732	1.07915	0.303661
4	1.3982	0.61364	0.711	0.907613	0.42764
6	1.2167	0.40909	1.432	1.01926	0.539279
8	0.61364	0.6624	1.324	0.86668	0.3968
16	2.0321	0.81818	0.54545	1.13191	0.791424
24	2.72727	0.88636	0.47727	1.36363	1.19853

## Sheet: Fig.S11
Figure S11 Effect of different metabolites on potentiation of bactericidal activity of Ag+ against E. coli at different time points.
Combination																	No metabolite						Ag treated
Citrate+Ag							Citrate
Time (h)	LogCFU			Mean	SEM			LogCFU			Mean	SEM			LogCFU			Mean	SEM		LogCFU			Mean	SEM
0	8.29667	8.01703	8.0086	8.10743	0.163934			8.32222	8.13354	8.02119	8.15898	0.152119			8.32222	8.13354	8.02119	8.15898	0.152119		8.29667	8.01703	8.0086	8.10743	0.163934
2	5.03342	4.04139	5.02531	4.70004	0.57042			8.2878	8.27416	8.12057	8.22751	0.0928613			8.30103	8.27875	8	8.19326	0.167739		8	7.88081	8.04139	7.97407	0.0833711
4	3.25527	3.49136	2.90309	3.21657	0.296039			8.50515	8.2833	8.06446	8.2843	0.220348			8.30103	7.95424	8	8.08509	0.188403		7.96379	7.9345	7.02531	7.6412	0.533579
6	3.32222	2.95424	2.90309	3.05985	0.228653			8.51851	8.38021	8.02531	8.30801	0.254408			8.30103	7.77815	8.30103	8.12674	0.301884		7.03342	7.94939	7.96379	7.64887	0.533038
8	2.36173	2.47712	3.04139	2.62675	0.363699			8.41497	8.20412	8.27646	8.29852	0.107143			7.95424	8	8.30103	8.08509	0.188403		7.38021	7.79239	7.95904	7.71055	0.297968
16	2.30103	2.90309	2	2.40137	0.459831			8.34242	8.17026	8.30535	8.27268	0.0906117			8.47712	8.07918	7.90309	8.15313	0.294074		7.50515	7.90849	7.07918	7.49761	0.414703
24	2	2.92428	2	2.30809	0.533633			8.32015	8.57978	8.27646	8.39213	0.163974			8.60206	8.11394	7.8451	8.18703	0.383738		7.04139	7.32222	7.94448	7.43603	0.462177
2-Oxoglutarate+Ag							2-Oxoglutarate
	8.29667	8.01703	8.0086	8.10743	0.163934			8.32222	8.13354	8.02119	8.15898	0.152119
	7.02531	5.716	6.04139	6.2609	0.681694			8.27416	8.27646	8.03342	8.19468	0.139658
	5.38021	5.61278	3	4.66433	1.44604			8.32222	8.29226	8.31387	8.30945	0.0154628
	3.90849	3	3.62325	3.51058	0.464605			8.29226	8.15229	8.31806	8.2542	0.0891986
	3.34242	3.78533	2.90309	3.34361	0.441121			8.51851	8.22531	8.32222	8.35535	0.149383
	3	2.30103	2.47712	2.59272	0.36354			8.62325	8.14922	8.31387	8.36211	0.24067
	2.60206	2	3.04139	2.54782	0.522811			8.27646	8.26951	8.63347	8.39315	0.208153
Succinate+Ag							Succinate
	8.29667	8.01703	8.0086	8.10743	0.163934			8.32222	8.13354	8.02119	8.15898	0.152119
	6.31806	6.72428	7.30535	6.78256	0.496218			8.02531	8.44716	8.36173	8.27806	0.223024
	5.50515	4.95904	4.94448	5.13622	0.319582			8.27646	8.4624	8.29667	8.34517	0.102019
	5.08636	4.49136	5.02119	4.8663	0.32634			8.32222	8.4624	8.36173	8.38212	0.0722789
	4.34242	4.11727	4.89209	4.4506	0.398577			8.49136	8.21748	8.50515	8.40467	0.16225
	4.54407	3.90309	3.83885	4.09534	0.389939			8.32015	8.53148	8.3075	8.38637	0.125824
	4.20412	3.47712	3.69897	3.7934	0.372586			8.49136	8.27416	8.44716	8.40423	0.11479
Ag+Glutamate							Glutamate
	8.29667	8.01703	8.0086	8.10743	0.163934			8.32222	8.13354	8.02119	8.15898	0.152119
	7.02531	7.716	7.63347	7.45826	0.377213			8.0086	8.25527	8.36173	8.20853	0.181144
	6.32222	5.72428	5.77815	5.94155	0.330769			8.27646	8.27875	8.2833	8.27951	0.00348116
	4.34242	4.74819	4.99564	4.69542	0.329788			8.27646	8.32222	8.2878	8.29549	0.0238289
	4.50515	3.60206	3.90849	4.00523	0.459252			8.31387	8.41497	8.27416	8.33433	0.0726043
	3.30103	3.72428	2.77815	3.26782	0.473936			8.34242	8.53148	8.44716	8.44035	0.0947116
	3.17609	2	3.51851	2.8982	0.796485			8.49136	8.44716	8.39794	8.44549	0.0467333
Ag+Fumarate							Fumarate
	8.29667	8.01703	8.0086	8.10743	0.163934			8.32222	8.13354	8.02119	8.15898	0.152119
	7.0086	7.73239	7.62325	7.45475	0.39021			8.28556	8.25527	8.36173	8.30085	0.0548511
	7.32015	6.70757	5.79239	6.6067	0.768856			8.31387	8.4624	8.27875	8.35167	0.0974847
	6.4624	5.91381	5.29885	5.89169	0.582088			8.29226	8.32222	8.50515	8.37321	0.115243
	5	5.93952	4.90309	5.28087	0.572462			8.44716	8.5563	8.34242	8.44863	0.106947
	4.30103	4.11394	3	3.80499	0.703391			8.36173	8.53148	8.49136	8.46152	0.0887222
	3.17609	2	2.47712	2.55107	0.591523			8.49136	8.44716	8.4624	8.46697	0.0224541
Ag+Malate							Malate
	8.29667	8.01703	8.0086	8.10743	0.163934			8.32222	8.13354	8.02119	8.15898	0.152119
	6.79934	5.95904	6.27646	6.34495	0.424315			7.99564	8.44716	8.36173	8.26817	0.239859
	5.04139	6.06446	5.53148	5.54578	0.511682			8.30963	8.4624	8.27875	8.35026	0.0983333
	3	4.50515	4.90309	4.13608	1.00379			8.29226	8.4624	8.36173	8.37213	0.0855464
	4.68124	3.78533	3.94939	4.13865	0.477001			8.51851	8.20412	8.44716	8.38993	0.164825
	3.32222	3.47712	2	2.93311	0.811803			8.50515	8.53148	8.32222	8.45295	0.113978
	2.90309	3.36173	2.30103	2.85528	0.531963			8.31175	8.76343	8.50515	8.52678	0.226612
Ag+OAA							OAA
	8.29667	8.01703	8.0086	8.10743	0.163934			8.32222	8.13354	8.02119	8.15898	0.152119
	8.01703	7.94448	8.34242	8.10131	0.211935			8.02938	8.26245	8.36173	8.21785	0.170601
	7.02938	8.02119	7.96379	7.67145	0.556789			8.29447	8.27875	7.94939	8.1742	0.194852
	7.32222	7.51851	7.90849	7.58307	0.298417			8.31175	8.2833	8.1271	8.24072	0.0994168
	7.34439	7.20412	7.63347	7.39399	0.21893			8.50515	8.20952	8.49136	8.40201	0.166847
	6.95904	6.04139	7.36173	6.78739	0.676698			8.4624	8.14922	8.32222	8.31128	0.156876
	6.97313	6.0086	7.02938	6.67037	0.5738			8.34242	8.68124	8.30103	8.44156	0.208595
Ag+Alanine							Alanine
	8.29667	8.01703	8.0086	8.10743	0.163934			8.32222	8.13354	8.02119	8.15898	0.152119
	7.01284	7.0086	6.30103	6.77416	0.409744			8.04139	8.26007	8.36173	8.22106	0.163691
	5.51851	4.14613	5.01703	4.89389	0.69443			8.31387	8.36173	8.2833	8.31963	0.0395298
	4.00432	4.0086	3.95424	3.98905	0.030224			8.49136	8.39794	8.32222	8.40384	0.0847254
	3.49136	3.85733	3	3.44956	0.430192			8.50515	8.41497	8.43136	8.4505	0.0480362
	2.69897	2	3	2.56632	0.513027			8.34242	8.73239	8.03743	8.37075	0.348348
	3.04139	2.47712	2	2.50617	0.521304			8.78533	8.44716	8.34242	8.52497	0.231479
Ag+Lactate							Lactate
	8.29667	8.01703	8.0086	8.10743	0.163934			8.32222	8.13354	8.02119	8.15898	0.152119
	6.01703	7.01284	7.04139	6.69042	0.583346			8.32015	8.26482	8.10721	8.23072	0.110486
	5.79934	5.04139	5.01703	5.28592	0.4448			8.03342	8.27646	8.28556	8.19848	0.143016
	4.32222	4.50515	3.96379	4.26372	0.275381			8.02938	8.32222	8.31387	8.22182	0.16671
	3.51851	3.60206	3.90309	3.67455	0.202278			8.29667	8.41664	8.2878	8.3337	0.071963					s
	3	3.51851	3.88649	3.46833	0.445371			8.29885	8.53148	8.50515	8.44516	0.127388
	2.90309	3.50515	3.11394	3.17406	0.305499			8.31806	8.44716	8.49136	8.41886	0.0900479
Ag+Pyruvate							Pyruvate
	8.29667	8.01703	8.0086	8.10743	0.163934			8.32222	8.13354	8.02119	8.15898	0.152119
	7.34242	7.01284	7.74819	7.36782	0.368332			8.4624	8.25768	8.50515	8.40841	0.132275
	5.07918	5.85126	6.02531	5.65192	0.503578			8.32222	8.43136	8.49136	8.41498	0.085753
	4.64345	5.04139	5.5563	5.08038	0.457672			8.50515	8.38021	8.4624	8.44925	0.0634981
	5.51851	4.77815	4.14613	4.81426	0.686905			8.49136	8.22531	8.49136	8.40268	0.153605
	4.05308	4.75587	3.70757	4.17217	0.534204			8.44716	8.38021	8.62325	8.48354	0.125537
	4.49136	4.89209	4.04139	4.47495	0.425588			8.61278	8.44716	8.50515	8.5217	0.0840437
Ag+Glucose							Glucose
	8.29667	8.01703	8.0086	8.10743	0.163934			8.32222	8.13354	8.02119	8.15898	0.152119
	7.99564	7.85733	8.29226	8.04841	0.222212			8.31175	8.32222	8.32634	8.3201	0.00751782
	8.27646	8.34242	8.49136	8.37008	0.110088			8.29226	8.54407	8.50515	8.44716	0.135553
	8.50515	8.32222	8.31806	8.38181	0.106835			8.49136	8.4624	8.61278	8.52218	0.0797895
	8.29226	8.79239	8.49136	8.52534	0.251793			8.51851	8.61278	8.66276	8.59802	0.0732467
	8.50515	8.68124	8.32222	8.50287	0.179522			8.50515	8.79239	8.68124	8.65959	0.144839
	8.72428	8.716	8.49136	8.64388	0.13215			8.85126	8.6902	8.716	8.75249	0.0865072
Ag+Aspartate							Aspartate
	8.29667	8.01703	8.0086	8.10743	0.163934			8.32222	8.13354	8.02119	8.15898	0.152119
	7.01703	7.62325	8.27875	7.63968	0.631021			8.31387	7.03342	8.02531	7.79087	0.671644
	8.03743	7	8.14613	7.72785	0.632677			8.27416	8.19312	8.31175	8.25968	0.0606256
	8.01703	7.32222	8.16435	7.83454	0.449752			8.29447	8.07188	8.3075	8.22461	0.132431
	7.34242	8.20412	7.90849	7.81834	0.437864			8.30535	8.32222	8.27646	8.30134	0.0231404
	7.62325	8.02531	7.34242	7.66366	0.34323			7.92428	8.34242	8.31806	8.19492	0.2347
	8.04139	7.96379	7.01284	7.67267	0.57275			8.50515	8.34242	8.31387	8.38715	0.103186
Ag+Tryptophan							Tryptophan
	8.29667	8.01703	8.0086	8.10743	0.163934			8.32222	8.13354	8.02119	8.15898	0.152119
	7.02531	7.85733	8.01703	7.63322	0.532494			8.29226	8.32222	8.04922	8.22123	0.149719
	6.34242	7.49136	7.716	7.18326	0.7368			8.49136	8.19312	8.3075	8.33066	0.150462
	6.98677	6.62325	7.32222	6.97741	0.349579			8.50515	8.04922	8.32222	8.2922	0.229444
	7.50515	6.4624	6.01703	6.66153	0.763781			8.31175	8.41497	8.29226	8.33966	0.0659469
	7.03342	7.32222	6.32015	6.89193	0.515803			8.28556	8.39794	8.49136	8.39162	0.103048
	6.91381	6.44716	7.51851	6.95983	0.537158			8.70757	7.98227	8.01703	8.23562	0.409086
Ag+Glycine							Glycine
	8.29667	8.01703	8.0086	8.10743	0.163934			8.32222	8.13354	8.02119	8.15898	0.152119
	6.98677	7.49136	7.62325	7.36713	0.335934			8.23045	7.95904	7.85733	8.01561	0.192883
	6.99564	6.716	5.04139	6.25101	1.05685			8.21219	7.70757	7.94448	7.95475	0.252465
	5.34242	5.90849	5.29885	5.51659	0.340092			8.31387	8.07188	7.49136	7.95904	0.422705
	4.50515	5.14613	4.90849	4.85325	0.324039			7.99123	7.79239	8.02531	7.93631	0.125795
	5.31387	5.51851	4.04139	4.95792	0.800308			8.01284	7.61278	8.01703	7.88088	0.232192
	5.18752	4.0086	4.49136	4.56249	0.59267			7.96379	7.89209	8.0086	7.95483	0.0587674
Ag+Acetate							Acetate
	8.29667	8.01703	8.0086	8.10743	0.163934			8.32222	8.13354	8.02119	8.15898	0.152119
	6.34242	7.716	7.61278	7.22374	0.764983			8.24551	8.12057	8.19312	8.1864	0.0627399
	5.50515	5.6721	5.79239	5.65655	0.144251			8.43136	8.2014	8.11059	8.24778	0.165341
	5.07918	4.70757	4.99564	4.92746	0.19496			8.41497	8.15534	8.24551	8.27194	0.131821
	4.50515	3.60206	3.89209	3.99977	0.461073			8.49136	8.24797	8.29226	8.34386	0.129642
	4.54407	3.72428	2.77815	3.68217	0.883711			8.6721	8.11727	8.53148	8.44028	0.288437
	4.20412	2	3.51851	3.24088	1.12798			8.85126	8.4624	8.3075	8.54038	0.280144

[truncated: 4 more sheets: Fig.S12, Fig.S13, Fig.S14, Fig.S15]
